# Supplementary material for: Hearing loss in Korean adolescents: The prevalence thereof and its association with leisure noise exposure
Source: PLoS One. 2019 Jan 4;14(1):e0209254. doi: 10.1371/journal.pone.0209254 (PMC6319738; doi:10.1371/journal.pone.0209254)
Supplement: S1 Table — (XLSX) [file pone.0209254.s003.xlsx]

## Sheet: data
id	school	strata	psu	weight	name	midhigh	gender	par_incm	fmhx	q1_1d	q1_1t	q1_2d	q1_2t	q2	q3	q4	q6_1	q6_2	q6_3	q6_4	q6_5	q7_1_1	q7_1_2	q7_1_3	q7_1_4	q7_2_1	q7_2_2	q7_2_3	q7_2_4	q7_3_1	q7_3_2	q7_3_3	q7_3_4	q7_4_1	q7_4_2	q7_4_3	q7_4_4	q9_1	q9_2	q9_3	q10_1	q10_2	q10_3	q10_4	q11_1	q11_2	q12_1	q12_2	q13_1
160001	1	1	1	60.94	0001	2	2	4	0	1	2	1	2	1	3	1	1	12	1	1	8	0	.	.	.	1	11	1	1	0				0				4	4	3	1	.		.	1	.	.	.	163
160002	1	1	1	60.94	0002	2	1	2	0	.	.	1	.	1	3	1	2	.	.	.	.	1	.	.	.	1	.	.	.	0				0				4	4	4	1	.		.	1	.	.	.	175
160003	1	1	1	60.94	0003	2	1	5	0	2	2	2	2	1	.	2	1	.	2	2	3	0	.	.	.	0	.	.	.	0				0				2	5	5	2	16		0.1	1	.	.	.	178
160004	1	1	1	60.94	0004	2	1	2	0	2	2	1	2	1	3	1	1	.	1	2	5	1	.	20	2	1	.	10	1.5	0				0				4	5	5	2	12		8	2	.	4	1	177
160005	1	1	1	60.94	0005	2	1	5	0	2	2	2	2	2	3	1	1	13	2	1	10	0	.	.	.	0	.	.	.	0				0				5	4	3	2	13		.	2	13	3	1	177
160006	1	1	1	60.94	0006	2	1	3	1	2	2	2	2	1	.	1	1	13	1	2	1	0	.	.	.	0	.	.	.	0				0				3	3	2	1	.		.	1	.	.	.	173
160007	1	1	1	60.94	0007	2	1	3	0	2	2	2	2	1	.	1	1	15	1	2	5.5	0	.	.	.	1	15	10	2	0				0				3	4	4	1	.		.	1	.	.	.	163
160008	1	1	1	60.94	0008	2	1	2	0	2	2	2	2	2	3	2	1	13	1	1	5	1	14	2	10	0	.	.	.	0				0				.	.	.	2	.		.	1	.	.	.	.
160009	1	1	1	60.94	0009	2	1	2	0	2	.	1	.	2	3	1	1	13	1	2	3	1	13	7	1.5	0	.	.	.	0				0				4	4	4	1	.		.	1	.	.	.	165
160010	1	1	1	60.94	0010	2	2	3	0	2	2	.	2	1	3	1	1	14	1	2	5	1	13	1	1	1	13	4	2	1	16	1	2	0				3	3	3	2	13		.	2	14	3	5	173.4
160011	1	1	1	60.94	0011	2	1	5	0	1	.	.	.	1	3	1	1	15	3	2	7	1	10	10	3	1	10	7	2	0				0				3	4	3.5	2	13		.	2	15	3	3	168
160012	1	1	1	60.94	0012	2	1	4	0	2	2	2	2	1	3	2	1	14	2	2	7	1	5	23	3	1	14	20	1	0				0				5	5	5	2	9		4	2	15	3	1	164
160013	1	1	1	60.94	0013	2	2	4	0	2	2	2	2	1	3	2	1	10	1	2	2.5	0	.	.	.	1	.	.	.	0				0				3	3	5	1	.		.	2	15	1	.	153
160014	1	1	1	60.94	0014	2	1	3	0	2	2	2	2	1	3	1	1	16	1	2	4	1	9	15	3	1	13	10	2	0				0				5	5	5	2	13	30	10	2	13	4	5	171.5
160015	1	1	1	60.94	0015	2	1	2	0	2	.	2	.	1	3	2	1	12	1	2	7	1	10	25	5	1	14	17	2	0				0				5	5	5	2	13	15	6	2	13	5	4	170
160016	1	1	1	60.94	0016	2	1	3	0	2	2	2	2	1	3	2	1	13	1	1	7	1	15	20	5	1	15	25	1	0				0				5	5	5	2	12	16	15	2	11	5	2	162
160017	1	1	1	60.94	0017	2	2	5	0	2	2	2	2	1	3	2	1	13	1	2	5	1	14	.	1	1	14	2	1	0				0				5	5	5	1	.		.	2	16	2	1	164
160018	1	1	1	60.94	0018	2	2	2	0	2	2	2	2	1	.	1	1	12	1	2	5	1	12	2	2	1	12	4	2	0				0				3	4	4	2	14	30	8	2	14	4	3	158.5
160019	1	1	1	60.94	0019	2	1	5	0	2	2	2	2	1	3	2	1	12	1	2	2	0	.	.	.	0	.	.	.	0				0				5	5	5	1	.		.	1	.	.	.	150
160020	2	2	2	504	0020	2	2	3	0	1	1	2	2	1	3	2	1	13	1	1	3	0	.	.	.	1	13	1	3	0				0				4	3	3	1	.		.	2	.	4	3	172
160021	2	2	2	504	0021	2	2	5	0	1	.	.	1	1	3	1	1	15	1	1	10	1	15	0.16	1	1	7	0.41	2	1				0				4	4	4	1	.		.	1	.	.	.	170
160022	2	2	2	504	0022	2	2	2	0	2	2	2	2	1	3	3	1	.	3	2	8	1	12	15	3	1	14	7	1	1	14	1	2	1	16	3	5	5	4	3	2	15	30	10	2	5	4	5	158
160023	2	2	2	504	0023	2	2	5	1	2	2	2	2	1	3	2	1	13	1	2	7	0	.	.	.	1	12	2	2	0				0				1.5	1.5	1.5	1	.		.	1	.	.	.	156
160024	2	2	2	504	0024	2	2	2	0	2	2	2	2	2	3	1	1	13	1	2	2	1	12	1.5	2	1	12	3	1	1	15	1	5	0				3	3	3	1	.		.	1	.	.	.	159.6
160025	2	2	2	504	0025	2	2	.	0	2	2	2	2	1	3	1	1	.	1	2	2	1	.	.	.	0	.	.	.	0				0				4	4	4	1	.		.	1	.	.	.	167
160026	2	2	2	504	0026	2	2	5	0	2	2	2	2	4	3	2	1	14	1	2	3	1	14	.	.	1	14	.	.	0				0				3	3	3	1	.		.	1	.	.	.	168
160027	2	2	2	504	0027	2	2	5	0	2	2	2	2	1	3	1	1	14	1	2	1.5	1	15	.	.	1	14	1	2	0				0				2.5	2.5	2.75	1	.		.	1	.	.	.	158.2
160028	2	2	2	504	0028	2	2	4	0	2	2	2	2	1	3	2	1	.	1	2	9	1	14	2	1	1	14	4	2	0				0				3.5	3.5	3.5	1	.		.	1	.	.	.	160
160029	2	2	2	504	0029	2	2	5	0	2	2	1	2	1	3	1	1	13	1	2	2	1	14	4	5	1	12	1	2	0				0				1	1	1	2	13		.	2	11	2	1	163
160030	2	2	2	504	0030	2	2	5	0	2	2	2	2	1	3	1	1	13	1	1	10	1	14	1	1	1	13	1	3	0				0				2	2	1	1	.		.	1	.	.	.	161
160031	2	2	2	504	0031	2	2	5	0	2	2	2	2	1	3	1	2	.	.	.	.	0	.	.	.	1	8	1	1	0				0				2	3	3	1	.		.	1	.	.	.	158
160032	2	2	2	504	0032	2	2	3	0	2	2	2	2	1	3	1	1	13	1	2	4	1	14	2	1	1	10	2	2	1	14	1	4	0				3	3	3	1	.		.	1	.	.	.	166
160033	2	2	2	504	0033	2	2	5	1	2	.	1	.	1	3	1	1	12	1	2	5	1	14	.	1	1	11	.	1	0				0				3	2	2	1	.		.	1	.	.	.	163.7
160034	2	2	2	504	0034	2	2	4	0	2	2	2	2	1	3	2	2	.	.	.	.	0	.	.	.	1	.	.	.	0				0				3	3	3	1	.		.	2	.	1	.	160
160035	2	2	2	504	0035	2	2	3	0	2	2	2	2	1	3	2	1	14	1	1	7	0	.	.	.	0	.	.	.	0				0				5	5	5	1	.		.	1	.	.	.	160.2
160036	2	2	2	504	0036	2	2	5	0	2	2	2	2	2	3	1	1	12	1	2	6	1	13	1	5	1	12	1	4	0				0				2	3	3	1	.		.	2	15	1	.	158
160037	2	2	2	504	0037	2	2	2	0	2	2	1	2	2	3	1	1	12	1	1	7	1	13	10	1	1	13	15	1	0				0				4	4	3	1	.		.	2	15	2	1	155
160038	2	2	2	504	0038	2	2	4	1	2	2	2	2	1	3	3	1	10	2	2	1	0	.	.	.	0	.	.	.	0				0				3	3	3	1	.		.	1	.	.	.	158
160039	2	2	2	504	0039	2	2	3	0	2	2	2	2	1	3	2	1	14	1	2	3	0	.	.	.	1	15	0.5	3	0				0				4	4	3	1	.		.	1	.	.	.	163
160040	2	2	2	504	0040	2	2	5	0	2	2	2	2	2	3	1	1	13	1	2	6	1	13	10	2	1	12	3	2	0				0				4	4	3	1	.		.	2	15	2	4	154.9
160041	2	2	2	504	0041	2	2	5	0	2	2	2	2	1	3	2	1	10	1	2	3	0	.	.	.	1	16	1	2	0				0				3	3	3	1	.		.	1	.	.	.	167
160042	2	2	2	504	0042	2	2	5	0	2	2	2	2	2	3	1	1	11	1	2	2	0	.	.	.	1	10	0.25	2	0				0				3	3	2	1	.		.	1	.	.	.	155
160845	3	3	3	291.2	0845	2	2	4	0	2	2	2	2	3	3	1	1	14	1	1	4	1	15	0.5	1	1	13	0.5	2	0				0				3	2	2	1	.		.	2	15	1	.	151.2
160729	3	3	3	291.2	0729	2	2	4	0	2	2	2	2	3	3	1	1	14	1	1	4	1	15	0.5	1	1	13	0.5	2	0				0				3	2	2	1	.		.	2	15	1	.	151.2
160811	4	4	4	474	0811	1	2	2	0	2	2	2	2	2	3	1	1	10	1	1	6.5	1	13	1	1.5	1	10	2	2.5	0				0				3	3	3	1	.		.	1	.	.	.	160
160916	5	5	5	95	0916	1	2	5	0	2	2	2	2	1	.	1	1	10	1	2	8	1	13	.	1	1	11	2	1	1	12	1	3	0				2	2	2	1	.		.	1	.	.	.	155
161931	6	6	6	44.79	1931	2	1	5	0	2	2	2	2	2	3	1	1	15	1	2	6	1	15	15	2	0	.	.	.	0				0				4	3	4	1	.		.	2	.	1	.	175
162680	7	7	7	152.44	2680	2	2	3	0	2	2	2	2	2	3	1	1	10	1	2	4	1	14	1	1	1	11	4	1	1	15	1	3	0				2.5	2.5	2.5	1	.		.	1	.	.	.	159
160081	8	8	8	67.5	0081	1	2	5	0	2	2	2	2	1	.	1	1	11	2	2	4	0	.	.	.	1	14	0.5	2	1	14	0.5	3.5	0				1	1	1	1	.		.	1	.	.	.	160.3
160367	9	9	9	180	0367	1	1	5	0	2	.	2	2	1	.	2	2	.	.	.	.	1	13	2	2	0	.	.	.	0				0				3	3	3	1	.		.	1	.	.	.	151.3
160450	10	10	10	311.75	0450	1	1	5	0	2	2	2	2	1	.	2	1	11	1	1	6	0	.	.	.	1	8	.	1	0				0				4	3	3	1	.		.	1	.	.	.	164
161806	11	5	11	407.14	1806	1	1	4	0	.	.	.	.	1	3	.	2	.	.	.	.	0	.	.	.	0	.	.	.	0				0				.	.	.	1	.		.	1	.	.	.	.
161604	12	11	12	440	1604	1	2	4	0	2	.	2	.	1	3	3	1	12	1	2	4	0	.	.	.	1	11	2	4	1	11	1	3	0				3	3	3	1	.		.	1	.	.	.	161
161131	13	12	13	231.67	1131	1	1	5	0	1	2	1	2	2	3	2	1	11	1	2	7	1	11	1	2	0	.	.	.	0				0				2	2	2	1	.		.	1	.	.	.	162
161609	12	11	12	440	1609	1	2	5	0	2	2	2	2	1	.	1	1	10.5	1	2	3.5	0	.	.	.	1	11	1.5	0.75	0				0				5	4	3	1	.		.	1	.	.	.	156
162581	14	13	14	28.62	2581	1	2	3	1	2	2	2	2	.	.	1	1	10	1	2	6	1	11	1	2	1	11	4	1	1	12	1	3	0				4	4	4	1	.		.	2	10	2	1	160
162634	15	14	15	171.35	2634	2	2	4	0	1	2	2	2	1	.	2	1	14	1	2	2	0	.	.	.	1	14	1	2	0				0				3	3	3	1	.		.	1	.	.	.	158
161869	16	15	16	90.63	1869	1	2	2	0	1	2	2	2	2	3	1	1	6	1	1	8	1	13	3	3	1	13	5	3	0				0				5	4	4	1	.		.	1	.	.	.	160
161952	2	2	2	504	1952	2	2	4	1	2	2	2	2	1	3	3	1	10	2	2	1	0	.	.	.	0	.	.	.	0				0				3	3	3	1	.		.	1	.	.	.	158
162352	17	16	17	139.82	2352	2	2	4	0	2	2	2	2	1	3	1	1	14	1	2	2.5	0	.	.	.	1	15	1	2	1	15	2	3.5	0				3	3	3	1	.		.	1	.	.	.	167
162919	18	17	18	75.26	2919	1	2	.	0	.	.	.	.	.	.	.	.	.	.	.	.	0	.	.	.	0	.	.	.	0				0				.	.	.	.	.		.	.	.	.	.	.
161184	19	1	19	135	1184	2	1	3	0	2	2	1	2	1	3	1	1	14	2	2	.	1	12	10	2	1	10	2	2	0				0				3.5	3.5	3.5	1	.		.	1	.	.	.	168
161536	20	18	20	500.97	1536	2	2	4	2	.	.	.	.	.	3	2	1	11	1	2	2	1	13	.	1	1	7	2	2	0				0				3	3	3	1	.		.	1	.	.	.	162
162281	21	19	21	98.55	2281	1	2	3	0	2	2	2	2	1	.	2	2	.	.	.	.	1	14	1	1	1	14	2	2	0				0				4	.	.	1	.		.	1	.	.	.	161
162952	18	17	18	75.26	2952	1	2	5	0	2	2	2	2	1	3	3	1	.	1	2	7	1	8	.	1	0	.	.	.	1			2	0				3	3	3	1	.		.	1	.	.	.	158
160206	22	20	22	153	0206	1	2	3	0	.	.	.	.	2	3	1	1	11	1	1	6	0	.	.	.	1	12	5	2	0				0				4	3	3	1	.		.	1	.	.	.	161
161183	19	1	19	135	1183	2	1	.	0	2	2	2	2	1	.	2	1	15	3	2	3	1	15	1	2	0	.	.	.	0				0				3	3	2	1	.		.	1	.	.	.	167
162520	23	21	23	72	2520	2	1	.	0	1	2	2	2	2	3	1	1	11	1	1	8.5	0	.	.	.	1	5	15	1	0				0				2	2	2	1	.		.	2	11	2	1	176.7
162716	24	22	24	48	2716	1	1	2	0	2	2	2	2	1	.	2	1	11	1	2	2	0	.	.	.	1	11	1	2	0				0				3	3	3	1	.		.	2	6	2	2	160
162897	18	17	18	75.26	2897	1	2	3	0	2	2	2	2	1	.	2	1	10	1	1	6	1	14	1	2	1	12	1	2	0				0				2	2	2	1	.		.	1	.	.	.	160
162765	25	23	25	53	2765	2	1	5	0	.	.	.	.	1	3	1	1	16	1	2	5	1	13	20	4	0	.	.	.	0				0				4	4	3	1	.		.	1	.	.	.	173
160279	26	24	26	330.91	0279	2	1	3	0	2	2	2	2	1	.	1	1	12	1	2	5	1	10	2	2	1	10	1	3	0				0				3	3	2	1	.		.	1	.	.	.	170
160361	27	19	27	257.93	0361	1	1	3	0	2	2	1	1	1	.	1	2	.	.	.	.	0	.	.	.	0	.	.	.	0				0				3	3	3	1	.		.	1	.	.	.	.
160504	28	17	28	584	0504	1	1	5	0	1	2	.	.	2	3	1	1	15	1	2	5	0	.	.	.	1	13	1	1	0				0				2	2	3	1	.		.	1	.	.	.	.
160605	29	25	29	267.43	0605	1	1	4	0	2	2	2	2	.	3	2	1	12	1	1	6	1	12	1	2	0	.	.	.	0				0				3	2	2	2	.		.	1	.	.	.	166
161297	30	5	30	285	1297	1	2	3	0	2	2	2	2	1	.	1	2	.	.	.	.	1	13	1	3	1	13	2	1.5	0				0				3	4	3	1	.		.	1	.	.	.	159
161591	31	17	31	599.87	1591	1	2	.	0	2	2	2	2	1	.	2	1	11	1	2	4	0	.	.	.	1	13	2.5	2	0				0				3	3	3	1	.		.	1	.	.	.	155.6
161703	32	26	32	52	1703	1	1	4	0	2	2	2	2	1	.	2	1	.	1	2	4.5	1	12	3	4	1	10	.	1	0				0				2.5	2.5	2.5	1	.		.	1	.	.	.	180
162524	23	21	23	72	2524	2	1	.	0	2	2	1	2	1	.	1	1	12	1	1	6.5	0	.	.	.	1	10	.	.	0				0				2	1	2	1	.		.	1	.	.	.	170
162614	15	14	15	171.35	2614	2	2	4	1	2	2	2	2	1	.	2	2	.	.	.	.	0	.	.	.	1	12	3	1	0				0				4	4	3	1	.		.	1	.	.	.	158
162683	7	7	7	152.44	2683	2	2	5	0	1	2	1	2	2	3	1	1	6	1	1	8	1	8	15	2	1	7	20	2	0				0				3	2	3	1	.		.	2	13	3	4	158
162859	18	17	18	75.26	2859	1	1	4	1	2	2	2	2	1	.	1	1	11	1	2	3	1	12	1	2	1	4	1	1	0				0				2	2	2	1	.		.	1	.	.	.	160
162929	18	17	18	75.26	2929	1	1	3	0	1	.	1	.	1	.	2	1	12	3	.	4	1	13	1	3	0	.	.	.	0				0				1	1	2	1	.		.	1	.	.	.	162
160396	33	17	33	657	0396	1	2	.	0	2	2	2	2	1	.	2	1	10	1	2	3	0	.	.	.	1	12	3	1	0				0				3	2	3	1	.		.	1	.	.	.	.
160420	34	27	34	1267.5	0420	2	1	.	0	2	2	2	2	1	.	.	1	13	1	2	4	1	12	4	1.5	1	15	1	2	0				0				3.5	3.5	3.5	1	.		.	2	13	1	.	186
160498	28	17	28	584	0498	1	2	.	0	2	.	2	.	2	3	3	1	9	1	1	5	0	.	.	.	1	12	2	2	1	4	1	1	0				4	3	2	1	.		.	1	.	.	.	157
161041	35	28	35	111	1041	2	1	3	1	2	2	2	2	1	3	2	1	.	1	2	5	0	.	.	.	0	.	.	.	0				0				4	4	4	1	.		.	1	.	.	.	168
161135	13	12	13	231.67	1135	1	2	3	0	2	2	2	2	1	.	2	2	.	.	.	.	0	.	.	.	1	14	.	.	0				0				3	3	3	1	.		.	1	.	.	.	.
161245	36	29	36	50	1245	2	2	4	3	2	2	2	2	1	.	1	1	13	1	2	4	0	.	.	.	1	13	1.5	2	0				0				3	3	3	1	.		.	1	.	.	.	159
161676	37	12	37	434.57	1676	1	1	3	0	2	2	2	2	1	.	2	1	10	1	2	4	1	11	20	1.5	0	.	.	.	0				0				4	3	3	1	.		.	1	.	.	.	168
161855	16	15	16	90.63	1855	1	2	5	0	2	.	2	.	2	3	1	1	10	1	1	5	0	.	.	.	1	11	0.5	1	0				0				.	.	.	1	.		.	1	.	.	.	143
161875	1	1	1	60.94	1875	2	1	3	1	2	2	2	2	1	.	1	1	13	1	2	1	0	.	.	.	0	.	.	.	0				0				3	3	2	1	.		.	1	.	.	.	173
162007	38	30	38	67.33	2007	1	2	5	0	2	2	2	2	1	.	2	1	13	1	2	3	0	.	.	.	0	.	.	.	0				0				3.5	3.5	3.5	2	.		.	1	.	.	.	.
162222	39	13	39	53	2222	1	2	4	0	2	2	2	2	2	3	1	1	8	2	2	4	0	.	.	.	1	6	20	0.3	0				0				2	2	2	1	.		.	1	.	.	.	156
162253	40	11	40	440	2253	1	1	.	0	1	1	2	2	1	.	2	2	.	.	.	.	0	.	.	.	1	10	1	0.5	0				0				1	1	1	1	.		.	1	.	.	.	152
162378	41	31	41	138	2378	2	1	2	0	2	2	2	2	2	3	1	1	14	1	2	7	1	7	2	4	0	.	.	.	0				0				4.5	5	4.5	2	14		.	2	14	2	.	180
162433	42	32	42	120.6	2433	1	2	3	0	2	.	2	.	1	.	1	1	12	1	2	5	0	.	.	.	1	12	2	1	0				0				3	3	3	1	.		.	2	13	2	1	161
162489	43	33	43	216	2489	2	1	4	0	2	.	2	.	1	.	.	1	14	1	2	1	1	14	8	3	0	.	.	.	0				0				3	2	2	1	.		.	1	.	.	.	164
162636	15	14	15	171.35	2636	2	2	.	0	2	2	2	2	1	.	1	1	.	1	2	4	1	.	1.5	1	0	.	.	1	0				0				3	3	3	1	.		.	1	.	.	.	161
162646	44	34	44	1260	2646	1	1	1	0	2	2	2	2	1	.	2	1	.	1	2	.	1	11	1	1	0	.	.	.	0				0				4	4	4	1	.		.	1	.	.	.	137
162675	7	7	7	152.44	2675	2	2	4	0	2	2	2	2	2	3	1	1	11	1	2	6	0	.	.	.	1	5	1	2	1	14	1	2	0				2	1	1	1	.		.	1	.	.	.	161.5
162842	18	17	18	75.26	2842	1	1	5	0	.	.	.	.	2	3	1	1	11	1	2	7	1	12	8	.	0	.	.	.	0				0				2	2	3	1	.		.	1	.	.	.	171
162855	18	17	18	75.26	2855	1	1	4	0	2	.	2	.	1	3	3	1	11	1	2	4	1	12	2	3	1	10	1	2	0				0				2	2	2	1	.		.	1	.	.	.	174
162956	18	17	18	75.26	2956	1	1	5	0	2	2	2	2	1	.	1	1	12	1	2	5	0	.	.	.	1	14	2	2	1	14	1	2	0				2	2	2	1	.		.	1	.	.	.	152
160134	45	35	45	228.13	0134	1	2	2	0	1	2	1	2	1	.	3	1	12	1	2	4	0	.	.	.	1	12	.	1	0				0				1	3	3	1	.		.	1	.	.	.	154
160189	46	36	46	278.57	0189	2	2	3	0	1	1	2	2	1	.	1	1	8	1	2	3	1	14	5	3	1	13	2	2	0				0				3	3	3	1	.		.	1	.	.	.	151.3
160194	46	36	46	278.57	0194	2	2	3	0	2	.	2	.	1	.	1	1	12	1	2	3	1	12	7	2	1	12	2	2	0				0				3	4	2	1	.		.	1	.	.	.	159
160229	22	20	22	153	0229	1	2	5	0	2	2	1	2	1	.	.	1	10	.	2	.	0	.	.	.	1	12	5	1.5	0				0				3	3	3	1	.		.	1	.	.	.	167.2
160232	47	37	47	216	0232	1	2	3	0	2	2	1	2	1	.	2	1	9	1	2	4	0	.	.	.	1	12	1	1	0				0				3	3	2	1	.		.	1	.	.	.	139.6
160278	26	24	26	330.91	0278	2	1	5	0	2	2	2	2	1	.	2	1	8	1	1	7	1	8	6	4	1	8	3	1	0				0				4	4	4	1	.		.	1	.	.	.	168
160284	26	24	26	330.91	0284	2	1	5	0	1	2	2	2	1	.	3	1	16	1	2	4	1	13	7	3	1	15	4	1	0				0				1	2	2	1	.		.	1	.	.	.	175.5
160439	34	27	34	1267.5	0439	2	1	4	0	1	2	1	2	2	3	1	1	14	1	2	2.5	1	12	10	0.5	1	13	5	0.2	0				0				2.5	2.5	2.5	1	.		.	2	14	1	.	176
160459	10	10	10	311.75	0459	1	1	4	0	2	2	2	2	1	.	3	1	11	1	2	5	1	9	11	2	1	12	1	1	0				0				.	.	.	2	.		.	2	11	1	.	165
160466	10	10	10	311.75	0466	1	1	5	0	2	2	2	2	2	3	.	1	11	1	2	4	1	7	.	.	1	7	.	.	0				0				4	4	4	1	.		.	1	.	.	.	162
160711	48	22	48	267.84	0711	1	1	3	0	2	2	2	2	1	.	3	2	.	.	.	.	0	.	.	.	1	.	.	.	0				0				3	3	3	1	.		.	1	.	.	.	.
160831	49	1	49	187.5	0831	2	2	5	0	1	2	1	2	2	3	1	1	.	3	1	9	0	.	.	.	1	.	7	2	1	16	3	3	0				2	3	3	1	.		.	2	16	2	1	162
161122	13	12	13	231.67	1122	1	2	3	0	2	2	2	2	2	3	3	1	11	1	.	4	0	.	.	.	1	.	0.5	1	0				0				2.5	2.5	2.5	1	.		.	1	.	.	.	161
161128	13	12	13	231.67	1128	1	2	3	0	2	.	1	.	2	3	1	1	11	1	1	5	1	12	1	1	1	11	1	1	0				0				4	5	4	1	.		.	1	.	.	.	154
161129	13	12	13	231.67	1129	1	1	5	0	2	.	2	.	2	3	1	1	11	1	2	1	0	.	.	.	1	12	1	1	0				0				1	2	2	1	.		.	1	.	.	.	171.5
161266	50	8	50	15	1266	1	1	4	0	2	2	2	2	1	.	.	1	9	1	2	6	1	7	8	4	1	10	1	2	0				0				4	4	4	1	.		.	1	.	.	.	170
161309	51	3	51	354.55	1309	2	1	3	0	2	2	2	2	1	3	1	1	13	1	2	6	1	4	9	4	1	6	5	1.5	0				0				3	3	3	1	.		.	2	7	2	1	172
161482	52	38	52	141	1482	1	1	5	0	2	2	2	2	1	.	2	1	10	1	.	3	0	.	.	.	0	.	.	.	0				0				3	3	3	1	.		.	1	.	.	.	164
161485	52	38	52	141	1485	1	1	4	1	2	2	2	2	1	.	1	1	13	1	2	3	0	.	.	.	1	13	0.5	1	0				0				2	3	4	1	.		.	1	.	.	.	171
161489	52	38	52	141	1489	1	1	5	1	2	2	2	2	1	.	2	1	11	1	2	5	1	11	3	3	1	9	1	1	0				0				1	1	2	1	.		.	2	11	1	.	153
161889	53	32	53	529.69	1889	1	2	5	0	.	.	1	2	1	.	3	1	7	1	2	3	0	.	.	.	1	11	2	1.5	0				0				1	1	1	1	.		.	1	.	.	.	158
161934	6	6	6	44.79	1934	2	1	3	0	2	2	2	2	1	.	1	1	14	1	2	4	1	14	1	2	0	.	.	.	0				0				3	3	3	1	.		.	1	.	.	.	.
161981	54	39	54	112	1981	1	1	4	0	2	.	2	.	1	.	.	1	12	1	2	5	1	10	1	2	0	.	.	.	0				0				4	3	3	1	.		.	1	.	.	.	160
161995	54	39	54	112	1995	1	1	2	0	2	2	2	2	1	.	1	1	12	1	2	4	1	12	4	2	0	.	.	.	0				0				3	3	3	1	.		.	1	.	.	.	163
162013	38	30	38	67.33	2013	1	1	3	0	2	2	2	2	1	3	3	1	.	1	1	6	1	14	3	4	1	13	0.5	2	0				0				4	3	3	1	.		.	1	.	.	.	163
162033	38	30	38	67.33	2033	1	1	.	0	2	2	1	2	1	3	2	1	.	1	2	10	1	14	5	3	1	14	.	5	0				0				5	5	5	1	.		.	1	.	.	.	158.8
162367	17	16	17	139.82	2367	2	2	3	0	2	2	2	2	1	.	1	1	8	1	2	6.5	1	15	.	1	1	14	.	.	0				0				4	3	3	1	.		.	1	.	.	.	169
162521	23	21	23	72	2521	2	1	.	0	2	.	2	.	2	3	.	1	14	1	2	6	1	13	6	6	1	14	6	3.5	0				0				5	5	5	2	14	22	6	2	14	5	5	180
162637	44	34	44	1260	2637	1	2	1	0	1	2	2	2	1	.	1	1	12	1	2	3	1	12	1	3	1	13	1	1	0				0				4	3	3	1	.		.	1	.	.	.	150
162723	24	22	24	48	2723	1	1	5	0	2	2	2	2	2	3	1	1	13	1	2	4	1	13	8	2	0	.	.	.	0				0				1	1	2	1	.		.	1	.	.	.	170
162762	25	23	25	53	2762	2	2	.	0	2	2	2	2	.	3	1	1	.	1	1	8	0	.	.	.	1	.	3	2	0				0				5	5	4	1	.		.	1	.	.	.	.
162825	18	17	18	75.26	2825	1	1	.	0	2	2	2	2	2	3	1	1	11	1	2	4	0	.	.	.	0	.	.	.	0				0				3	3	3	1	.		.	1	.	.	.	152
162846	18	17	18	75.26	2846	1	2	.	0	1	2	1	2	1	.	1	1	10	1	2	.	0	.	.	.	1	11	1	1	0				0				3	2	3	1	.		.	1	.	.	.	160
162872	18	17	18	75.26	2872	1	1	3	0	2	2	2	2	1	.	3	1	12	1	1	6	1	14	10	3	1	13	1	2	0				0				3	3	3	1	.		.	1	.	.	.	173
162992	18	17	18	75.26	2992	1	2	2	0	2	2	2	2	1	3	2	1	12	1	2	4	0	.	.	.	0	.	.	.	0				0				3	3	3	1	.		.	1	.	.	.	165
162995	18	17	18	75.26	2995	1	2	4	0	2	.	2	.	2	3	1	1	10	1	1	8	1	13	3	2	1	13	7	2	1	13	1	3	0				4	2	2	1	.		.	1	.	.	.	154
160072	55	1	55	39.71	0072	2	1	4	0	2	2	2	2	2	3	2	1	11	2	2	4	1	11	2	4	0	.	.	.	0				0				2	2	2	1	.		.	1	.	.	.	167
160179	46	36	46	278.57	0179	2	2	3	0	.	.	.	.	1	.	1	1	10	1	2	5	1	14	1	1	0	.	.	.	1	16	1	2	0				2	2	3	1	.		.	1	.	.	.	159
160184	46	36	46	278.57	0184	2	2	3	0	2	2	2	2	1	.	1	1	12	1	2	6	0	.	.	.	1	11	0.5	1	0				0				2	3	4	1	.		.	1	.	.	.	157
160224	22	20	22	153	0224	1	1	3	0	2	2	2	2	1	3	1	1	12	1	2	4	1	12	4	2	0	.	.	.	0				0				3	2	2	2	.		.	1	.	.	.	155
160262	26	24	26	330.91	0262	2	1	4	0	2	2	2	2	2	3	3	1	13	1	2	6	1	10	2	4	0	.	.	.	0				0				4	3	3	1	.		.	1	.	.	.	175
160268	26	24	26	330.91	0268	2	1	2	0	2	2	2	2	1	.	2	1	13	1	2	4	1	14	4	2	1	14	2	1	0				0				3	3	3	1	.		.	1	.	.	.	176
160283	26	24	26	330.91	0283	2	1	5	0	2	2	2	2	1	.	1	1	13	1	2	2	1	11	6	3	1	13	.	.	0				0				1	1	1	1	.		.	1	.	.	.	177
160321	56	40	56	190	0321	1	1	2	0	2	2	2	2	1	.	2	1	13	1	2	3	1	13	1	1	1	13	1	1	0				0				.	.	.	1	.		.	1	.	.	.	147
160406	33	17	33	657	0406	1	1	5	0	2	2	2	2	1	.	2	1	10	1	2	3	0	.	.	.	1	11	1	1	0				0				1	1	1	1	.		.	1	.	.	.	152
160428	34	27	34	1267.5	0428	2	1	.	0	1	2	2	2	1	.	1	1	10	1	2	3	1	10	2	2.5	1	12	2	2	0				0				3	3	4	2	12		.	2	16	1	.	166
160441	34	27	34	1267.5	0441	2	1	3	0	2	2	2	2	1	.	1	1	12	1	2	3	1	11	5	2.5	1	12	1	1	0				0				5	5	5	1	.		.	1	.	.	.	174
160664	57	41	57	322.76	0664	2	2	5	1	2	.	2	.	2	3	1	1	10	1	2	3	1	13	1	2	1	11	1	3	0				0				2	3	2	1	.		.	2	14	2	1	147
160700	48	22	48	267.84	0700	1	1	3	0	2	2	1	2	1	.	1	2	.	.	.	.	1	12	1	2	1	11	4	3	0				0				3	2	3	1	.		.	2	13	2	1	159
160703	48	22	48	267.84	0703	1	1	3	0	2	2	2	2	1	.	1	1	10	1	2	4	1	12	1	2	1	13	1	2	0				0				3	3	2	1	.		.	2	12	2	1	148
160713	48	22	48	267.84	0713	1	1	.	0	2	.	2	.	1	3	3	1	11	1	2	4	1	11	8	3	1	11	0.5	1.5	0				0				2	1	1	1	.		.	1	.	.	.	157
160933	58	42	58	138.1	0933	1	1	3	0	2	2	2	2	1	.	1	2	.	.	.	.	1	13	8	2	1	13	1	1	0				0				3	4	3	1	.		.	1	.	.	.	178
161124	13	12	13	231.67	1124	1	2	3	0	2	2	2	2	1	.	2	1	12	1	2	6	1	12	15	4	1	13	5	2	0				0				3	.	.	1	.		.	1	.	.	.	174
161130	13	12	13	231.67	1130	1	1	3	0	2	2	2	2	1	.	1	2	.	.	.	.	0	.	.	.	0	.	.	.	0				0				2	2	2.5	1	.		.	1	.	.	.	142
161138	13	12	13	231.67	1138	1	2	5	0	2	2	2	2	1	.	2	1	12	1	1	4	0	.	.	.	1	12	1	1	0				0				1	2	2	1	.		.	1	.	.	.	153
161143	13	12	13	231.67	1143	1	1	4	1	2	2	2	2	2	3	3	1	11	1	2	7	1	12	18	2	1	9	1	2	0				0				3	4	3	1	.		.	2	12	2	1	156
161270	50	8	50	15	1270	1	2	2	0	2	2	2	2	1	.	2	2	.	.	.	.	1	13	2	1	1	13	5	2	0				0				3	3	3	1	.		.	1	.	.	.	148
161456	59	29	59	37.5	1456	2	1	.	0	2	2	1	2	2	3	.	1	12	1	1	6	1	11	1	1	0	.	.	.	0				0				4	4	4	2	.		.	2	12	1	.	172
161459	59	29	59	37.5	1459	2	1	4	0	2	2	2	2	2	3	1	1	10	3	1	5	1	9	20	4	1	9	1	2	0				0				4.5	4.5	3.5	2	15		.	2	14	1	.	172
161583	31	17	31	599.87	1583	1	1	4	1	2	2	2	2	1	.	2	1	12	1	2	2	0	.	.	.	0	.	.	.	0				0				2	1.5	1	1	.		.	1	.	.	.	150
161795	60	16	60	135	1795	2	2	4	0	2	2	2	2	1	.	1	1	12	1	2	2	1	14	1	3	1	12	2	2	0				0				1	2	3	1	.		.	2	14	1	.	163
161829	61	43	61	98.52	1829	2	1	4	0	2	2	2	2	1	.	1	2	.	.	.	.	0	.	.	.	1	.	.	.	0				0				2	2	2	1	.		.	1	.	.	.	153
161904	62	6	62	49.62	1904	2	2	3	0	2	2	2	2	1	2	3	1	15	1	1	7	1	15	4	1	1	15	5	2	0				0				4	4	4	2	15		.	2	16	5	4	161
161962	63	44	63	117.39	1962	2	1	3	0	1	2	2	2	1	.	1	1	11	1	2	3	1	9	6	2	1	9	4	2	1	15	1	1	0				2	3	3	2	14	20	3	2	16	2	5	167
162061	64	18	64	1825.38	2061	2	1	3	0	2	.	2	.	1	.	1	1	14	1	2	4	1	14	0.5	2	0	.	.	.	0				0				3	3	3	1	.		.	1	.	.	.	180
162102	65	45	65	69.23	2102	2	1	3	0	2	2	2	2	1	3	2	1	.	1	2	.	1	7	7	7	0	.	.	.	0				0				2	2	2	1	.		.	1	.	.	.	1744
162199	66	20	66	172.13	2199	1	1	4	0	2	2	2	2	1	.	2	1	.	1	2	3	0	.	.	.	0	.	.	.	0				0				4	4	4	1	.		.	1	.	.	.	161
162203	66	20	66	172.13	2203	1	2	5	0	2	2	1	2	1	.	1	1	11	1	1	7	1	12	1	2	1	11	3	2	0				0				2	2	2	1	.		.	1	.	.	.	.
162211	66	20	66	172.13	2211	1	2	5	0	2	2	2	2	1	3	3	2	.	.	.	.	1	10	2	6	1	12	6	3	0				0				1	1	1	2	12		.	2	12	1	.	165
162214	39	13	39	53	2214	1	1	5	0	2	2	2	2	1	.	1	1	8	2	2	6	1	10	8	5	1	12	1	1	0				0				1	1	1	1	.		.	1	.	.	.	163
162428	42	32	42	120.6	2428	1	1	4	0	.	.	.	.	1	.	3	2	.	.	.	.	1	12	15	4.5	0	.	.	.	0				0				4	3	3	1	.		.	1	.	.	.	153
162442	42	32	42	120.6	2442	1	1	3	0	2	2	2	2	1	.	3	1	12	1	2	2	1	10	0.16	1	1	8	0.08	2	0				0				3	3	3	1	.		.	1	.	.	.	142
162447	42	32	42	120.6	2447	1	1	5	0	.	.	.	.	2	3	1	1	12	1	2	3	0	.	.	.	0	.	.	.	0				0				.	.	.	2	.		.	1	.	.	.	176
162477	43	33	43	216	2477	2	1	2	0	2	2	2	2	1	.	2	1	14	1	2	3	0	.	.	.	0	.	.	.	0				0				3	3	3	1	.		.	2	15	3	1	172
162481	43	33	43	216	2481	2	1	5	0	2	2	2	2	1	.	2	1	11	1	2	7	1	13	14	2	1	13	1	1	0				0				2	2	2	1	.		.	1	.	.	.	169
162493	43	33	43	216	2493	2	1	.	0	2	2	2	2	1	.	3	1	9	1	2	2	0	.	.	.	1	12	2	1.5	0				0				3	3	3	1	.		.	1	.	.	.	170
162504	43	33	43	216	2504	2	1	2	0	2	2	1	2	1	3	1	2	.	.	.	.	1	7	2	2	1	7	1	1	0				0				3	3	1	2	15		.	2	15	2	1	173
162540	67	5	67	50	2540	1	2	5	0	1	2	2	2	1	.	1	1	12	1	2	2	0	.	.	.	1	12	3	2	0				0				3	3	3	1	.		.	1	.	.	.	172
162567	14	13	14	28.62	2567	1	1	2	0	2	2	2	2	1	.	1	1	8	1	2	4	1	12	4	4	0	.	.	.	0				0				3	3	3	1	.		.	2	10	1	.	175
162571	14	13	14	28.62	2571	1	1	.	0	2	1	.	.	1	3	.	1	12	1	.	.	1	12	.	9	1	13	.	1	0				0				.	.	.	2	.		.	2	14	4	1	158
162572	14	13	14	28.62	2572	1	1	.	0	2	2	2	2	1	.	1	1	10	1	2	6	1	10	1	3	1	10	1	1	0				0				2	2	1	1	.		.	2	12	1	.	151
162763	25	23	25	53	2763	2	2	3	0	2	.	2	.	1	3	2	1	12	1	2	2	0	.	.	.	1	13	2	1	0				0				4	4	.	1	.		.	2	16	2	1	169
162771	25	23	25	53	2771	2	1	1	0	.	2	.	2	1	.	1	1	14	1	.	4	1	5	1	0.5	1	15	1	.	0				0				3	3	4	1	.		.	1	.	.	.	166
162805	68	46	68	452	2805	1	2	5	0	2	2	2	2	2	3	1	1	12	1	2	6	0	.	.	.	1	12	1	1	0				0				2	2	2	1	.		.	1	.	.	.	162
162841	18	17	18	75.26	2841	1	1	2	0	2	2	2	2	1	.	2	2	.	.	.	.	1	11	4	2	0	.	.	.	0				0				4	4	4	1	.		.	1	.	.	.	159
162848	18	17	18	75.26	2848	1	1	5	0	2	.	2	.	1	.	.	1	13	1	.	3	1	13	1	1	0	.	.	.	0				0				2	2	2	1	.		.	1	.	.	.	161
162869	18	17	18	75.26	2869	1	1	5	0	1	1	.	.	1	.	2	1	12	1	2	7	1	11	1	1	0	.	.	.	0				0				3	3	3	1	.		.	2	12	1	.	164
162910	18	17	18	75.26	2910	1	2	5	0	2	2	2	2	1	.	2	1	12	1	2	3	1	13	1	1	0	.	.	.	0				0				2	1	1	1	.		.	1	.	.	.	160
162912	18	17	18	75.26	2912	1	2	5	0	1	2	1	2	2	3	1	2	.	.	.	.	0	.	.	.	1	10	2	1	0				0				2	3	3	1	.		.	1	.	.	.	152
162921	18	17	18	75.26	2921	1	2	3	0	2	2	2	2	1	.	.	1	11	2	2	3	1	12	4	1	0	.	.	.	0				0				3	2	3	1	.		.	1	.	.	.	157
162938	18	17	18	75.26	2938	1	1	3	0	2	2	2	2	1	3	3	1	10	1	1	6	1	14	20	1	1	13	1	2	1	7	1	20	0				3	1	1	1	.		.	1	.	.	.	158
162969	18	17	18	75.26	2969	1	1	4	0	1	2	2	2	1	.	2	1	10	1	2	2	0	.	.	.	0	.	.	.	0				0				2	2	2	1	.		.	1	.	.	.	163
162973	18	17	18	75.26	2973	1	2	1	0	2	2	2	2	1	.	2	2	.	.	.	.	0	.	.	.	1	13	1	1	0				0				3	3	3	1	.		.	1	.	.	.	158
162981	18	17	18	75.26	2981	1	1	5	0	2	.	2	.	1	.	2	1	13	1	2	3	1	12	1	2	1	12	2	2	0				0				1	1	.	1	.		.	1	.	.	.	165
160137	45	35	45	228.13	0137	1	2	5	0	2	2	2	2	1	.	1	1	7	1	2	4	0	.	.	.	1	10	3	.	0				0				2	1	1	1	.		.	2	11	.	.	160
160185	46	36	46	278.57	0185	2	2	4	0	2	2	2	2	1	.	1	1	8	1	1	6	0	.	.	.	1	16	1	2	1	15	2	3	0				2	2	3	1	.		.	1	.	.	.	158
160186	46	36	46	278.57	0186	2	2	2	0	2	2	2	2	1	.	1	1	13	1	2	3	1	11	.	1	1	11	7	2	1	12	2	3.5	0				2	2	1	1	.		.	1	.	.	.	170
160199	46	36	46	278.57	0199	2	2	2	0	1	2	2	2	1	.	2	1	10	1	1	5	1	11	1	2	1	11	2	1	0				0				3	2	2	1	.		.	1	.	.	.	166
160205	22	20	22	153	0205	1	2	2	0	2	2	2	2	1	.	2	1	.	1	2	.	0	.	.	.	0	.	.	.	0				0				.	.	.	1	.		.	1	.	.	.	157
160207	22	20	22	153	0207	1	1	3	0	2	2	2	2	1	.	1	1	13	1	2	6	0	.	.	.	1	2	2	3	0				0				4	4	5	1	.		.	1	.	.	.	170
160209	22	20	22	153	0209	1	2	3	0	2	2	2	2	2	3	1	1	10	1	2	6	0	.	.	.	1	7	5	2	1	13	1	5	0				3	2	2	1	.		.	1	.	.	.	160
160217	22	20	22	153	0217	1	1	4	1	2	2	2	2	1	3	2	1	13	.	.	.	1	7	2	2	1	12	.	.	0				0				1	2	3	1	.		.	2	12	1	.	160
160219	22	20	22	153	0219	1	2	5	0	2	2	2	2	1	.	2	2	.	.	.	.	0	.	.	.	1	12	.	1	0				0				3	3	3	1	.		.	1	.	.	.	155
160261	26	24	26	330.91	0261	2	1	4	0	2	.	2	.	2	3	3	1	15	1	2	6	1	16	1	2	1	10	0.1	1	0				0				3	2	3	1	.		.	1	.	.	.	167
160263	26	24	26	330.91	0263	2	1	2	0	2	2	2	2	1	.	1	1	12	1	2	4	1	11	1	2	1	11	1	1	0				0				2	2	2	2	13	20	3	1	.	.	.	179.7
160267	26	24	26	330.91	0267	2	1	4	0	2	2	2	2	2	3	2	1	14	1	2	1	1	11	1	3	1	14	2	1	0				0				4	3	3	1	.		.	2	15	1	.	172
160280	26	24	26	330.91	0280	2	1	3	0	2	2	2	2	1	.	2	1	14	3	1	3	1	7	4	2	1	14	2	1	0				0				3	3	3	2	13		.	2	14	2	2	166
160313	56	40	56	190	0313	1	1	3	0	.	.	.	.	1	3	1	1	12	1	2	3	0	.	.	.	1	13	2	2	0				0				2	2	2	2	.		.	1	.	.	.	172
160318	56	40	56	190	0318	1	1	4	0	2	2	2	2	1	.	2	2	.	.	.	.	1	14	7	2	0	.	.	.	0				0				2	2	2	1	.		.	1	.	.	.	169
160370	9	9	9	180	0370	1	1	4	0	2	2	2	2	1	.	1	1	10	1	2	2	1	3	4	4	1	4	1	1	0				0				5	3	3	1	.		.	2	9	3	1	159
160373	9	9	9	180	0373	1	1	3	0	2	2	2	2	2	3	1	1	12	1	2	7	1	10	8	2	1	11	1	1	0				0				3	3	3	2	.		.	1	.	.	.	157.5
160381	9	9	9	180	0381	1	1	5	1	2	2	2	2	1	.	1	1	9	1	2	.	1	10	8	1	1	11	3	1.5	1	10	1	2	0				3	3	2	2	.		.	1	.	.	.	155.6
160454	10	10	10	311.75	0454	1	1	.	0	2	2	2	2	1	.	1	2	.	.	.	.	1	12	3	2	1	12	1	1	0				0				3	2	2	1	.		.	1	.	.	.	166
160472	69	19	69	113.33	0472	1	2	5	0	2	2	2	2	1	3	3	2	.	.	.	.	1	11	1	.	1	12	3	.	0				0				3	3	3	1	.		.	1	.	.	.	163
160604	29	25	29	267.43	0604	1	1	4	0	2	2	2	2	1	.	1	1	10	2	2	2	1	8	25	2	0	.	.	.	0				0				2	2	2	1	.		.	2	11	1	.	150
160689	70	47	70	700	0689	2	2	3	0	2	2	1	2	1	.	1	1	13	1	2	4	0	.	.	.	1	16	1	2	0				0				3	3	3	1	.		.	1	.	.	.	159
160794	4	4	4	474	0794	1	1	.	1	.	2	.	2	1	.	2	1	10	1	1	7	1	14	7.5	2	0	.	.	.	0				0				3	3	3	1	.		.	1	.	.	.	151
160812	4	4	4	474	0812	1	2	4	0	2	2	2	2	1	.	2	1	13	1	2	5	0	.	.	.	0	.	.	.	0				0				3	3	3	1	.		.	1	.	.	.	144
160824	49	1	49	187.5	0824	2	1	4	0	2	2	2	2	1	3	2	1	15	1	1	8	0	.	.	.	1	12	6	2	0				0				3	4	4	1	.		.	1	.	.	.	179
160855	71	32	71	402	0855	1	2	4	0	2	2	2	2	1	3	1	1	12	1	.	3	0	.	.	.	1	12	3	2	0				0				3	2	2	1	.		.	1	.	.	.	149
160865	71	32	71	402	0865	1	2	3	0	2	2	2	2	1	.	2	1	13	1	2	3	0	.	.	.	1	13	1.5	2	0				0				3	2	2	1	.		.	1	.	.	.	152.5
160926	58	42	58	138.1	0926	1	1	5	0	2	2	2	2	1	.	2	1	12	.	2	3	1	13	1	1	1	12	1	2	1	14	1	2	0				3.5	.	3	1	.		.	1	.	.	.	160
160992	72	2	72	571.2	0992	2	1	5	0	2	2	2	2	2	3	3	1	12	1	1	5	1	10	10	3	1	10	3	1	0				0				3	3	3	1	.		.	1	.	.	.	178
161056	35	28	35	111	1056	2	1	5	0	2	2	1	2	1	3	1	1	15	1	2	1	1	8	5	2	1	11	3	1	0				0				3	3	3	1	.		.	1	.	.	.	160
161123	13	12	13	231.67	1123	1	2	3	0	2	2	1	2	1	.	1	1	.	1	1	4	1	11	.	.	1	13	.	.	0				0				3	4	4	1	.		.	1	.	.	.	156.6
161216	73	18	73	887.56	1216	2	2	.	0	1	2	1	2	1	.	1	1	10	1	1	10	1	14	12	1	1	4	15	2	0				0				4	4	4	2	14		.	2	14	2	5	162
161250	36	29	36	50	1250	2	2	2	1	2	2	2	2	1	3	1	1	12	1	2	6	1	13	2	2	1	13	3	2	0				0				4	5	4	1	.		.	2	15	2	4	158.8
161257	50	8	50	15	1257	1	1	2	0	2	.	2	.	1	3	2	2	.	.	.	.	0	.	.	.	0	.	.	.	0				0				.	.	.	1	.		.	1	.	.	.	149
161385	74	11	74	227.59	1385	1	1	4	0	2	2	2	2	2	3	1	1	.	1	2	6	1	11	13	2	1	12	1	1	0				0				3	3	3	1	.		.	1	.	.	.	.
161468	59	29	59	37.5	1468	2	1	.	0	.	.	1	.	1	3	3	1	.	3	2	.	1	10	.	1	0	.	.	.	0				0				3	3	4	1	.		.	1	.	.	.	.
161470	59	29	59	37.5	1470	2	1	2	0	2	2	2	2	1	.	2	1	14	1	1	7	1	9	20	4	1	14	13	1	0				0				5	5	5	2	11	30	5	2	14	4	4	185
161503	52	38	52	141	1503	1	1	3	0	2	2	1	2	1	.	2	1	11	1	2	3.5	1	10	4.5	2	1	11	3.5	2	0				0				2	2	2	1	.		.	1	.	.	.	169
161537	20	18	20	500.97	1537	2	1	4	0	2	2	2	2	1	3	1	1	15	1	2	5	1	10	5	1	0	.	.	.	0				0				3	3	3	2	12		.	2	11	2	5	171
161554	75	47	75	210	1554	2	2	4	0	2	2	2	2	2	3	1	1	12	1	1	7	1	14	1.5	.	1	13	4	.	0				0				3	3.5	3.5	1	.		.	1	.	.	.	164
161558	75	47	75	210	1558	2	2	.	0	2	2	2	2	2	3	1	1	11	1	2	3	0	.	.	.	0	.	.	.	0				0				3	3	3	1	.		.	1	.	.	.	165
161564	75	47	75	210	1564	2	2	5	0	.	2	.	2	2	3	1	1	13	1	1	7	0	.	.	.	1	6	1	2	0				0				2.5	2.5	2.5	1	.		.	2	13	2	1	170.3
161618	12	11	12	440	1618	1	2	5	0	2	2	1	2	2	3	2	1	12	1	2	3	0	.	.	.	1	12	0.5	3	0				0				2	2	2	1	.		.	1	.	.	.	153
161625	12	11	12	440	1625	1	2	4	0	2	2	2	2	1	.	2	2	.	.	.	.	0	.	.	.	0	.	.	.	0				0				2	2	2	1	.		.	1	.	.	.	157
161679	37	12	37	434.57	1679	1	1	3	0	2	2	2	2	1	.	2	2	.	.	.	.	1	12	1	2	0	.	.	.	0				0				1	3	3	1	.		.	1	.	.	.	171
161695	32	26	32	52	1695	1	1	4	0	2	2	2	2	1	.	2	2	.	.	.	.	1	9	1	2	0	.	.	.	0				0				3	3	3	1	.		.	1	.	.	.	159
161731	76	32	76	241.2	1731	1	2	4	0	2	2	2	2	1	.	3	1	9	1	1	6.5	1	13	1	1	1	12	20	3	1	13	1		0				3	2.5	1.5	1	.		.	2	13	1	.	155
161827	61	43	61	98.52	1827	2	1	.	0	.	.	1	2	1	.	1	1	13	1	2	4	1	10	1	1	1	10	5	2	0				0				3	3	3	1	.		.	2	14	3	3	172.5
161897	62	6	62	49.62	1897	2	1	4	0	2	2	2	2	1	.	2	1	13	1	2	6	1	9	4	4	1	10	1	1	0				0				4	4	4	2	16	5	10	2	17	2	3	177.8
161946	6	6	6	44.79	1946	2	2	4	0	2	2	2	2	1	.	2	1	13	1	1	7	0	.	.	.	0	.	.	.	0				0				3	4	4	1	.		.	1	.	.	.	167
162179	77	7	77	173.25	2179	2	2	4	0	2	2	2	2	1	.	3	1	13	1	2	3	1	7	1	2	1	11	2	2	0				0				3.5	3.5	3.5	1	.		.	1	.	.	.	153
162205	66	20	66	172.13	2205	1	2	2	0	2	2	2	2	1	.	3	1	10.5	1	2	7	1	10	2	1	1	11.5	2.5	2.5	0				0				4	4.5	4	2	13		.	1	.	.	.	161.5
162207	66	20	66	172.13	2207	1	2	5	0	2	2	2	2	1	3	2	1	11	.	.	2	0	.	.	.	1	.	1	1	1		1		0				3	3	3	1	.		.	1	.	.	.	162
162217	39	13	39	53	2217	1	1	5	0	1	.	1	.	.	.	.	2	.	.	.	.	1	14	2	2	0	.	.	.	0				0				.	.	.	1	.		.	1	.	.	.	168
162259	40	11	40	440	2259	1	1	2	0	2	2	2	2	1	.	2	2	.	.	.	.	0	.	.	.	0	.	.	.	0				0				3	3	3	1	.		.	1	.	.	.	.
162342	62	6	62	49.62	2342	2	1	.	0	1	2	2	.	1	.	2	2	.	.	.	.	1	13	20	2	1	12	10	4	0				0				4	4	4	2	12	31	10	2	15	2	1	160
162347	62	6	62	49.62	2347	2	1	.	0	2	2	2	2	1	.	2	1	13	2	2	5	1	10	5	4.2	0	.	.	.	0				0				5	5	5	1	.		.	2	10	2	1	155
162713	24	22	24	48	2713	1	1	4	0	2	2	2	2	1	.	2	1	11	1	2	6	1	12	13	1	1	9	2	1	0				0				4	3	2	1	.		.	1	.	.	.	153
162355	17	16	17	139.82	2355	2	2	5	0	.	.	.	.	2	3	1	1	15	1	2	6	0	.	.	.	1	13	0.1	1.5	0				0				3	3	3	1	.		.	1	.	.	.	153
162392	41	31	41	138	2392	2	1	4	0	2	2	2	2	2	3	2	1	15	1	2	6	1	13	15	2	1	14	2	1	0				0				1	1	1	1	.		.	1	.	.	.	164
162431	42	32	42	120.6	2431	1	2	3	0	2	2	2	2	1	.	2	1	10	1	1	4	0	.	.	.	1	10	.	1	0				0				3	4	4	1	.		.	1	.	.	.	146
162446	42	32	42	120.6	2446	1	1	4	0	.	.	.	.	1	.	3	1	12	1	2	2	0	.	.	.	1	13	0.08	2	1	13	1	2	0				4	4	4	1	.		.	1	.	.	.	160
162508	43	33	43	216	2508	2	1	4	0	2	2	2	2	1	.	2	1	12	1	2	2	1	9	10	2	1	12	3	2	0				0				4	3	3	1	.		.	1	.	.	.	175
162552	67	5	67	50	2552	1	1	1	0	.	.	.	.	1	.	2	1	11	2	2	3	1	10	2	3	0	.	.	.	0				0				4	3	4	2	.		.	1	.	.	.	173.7
162568	14	13	14	28.62	2568	1	1	.	0	2	2	2	2	1	.	3	1	11	1	2	4	1	10	2	1	1	8	3	2	0				0				4	3	4	1	.		.	2	13	1	.	148
162583	78	13	78	39.75	2583	1	1	3	0	2	2	2	2	.	.	1	1	.	1	2	6	1	12	1	1	1	14	1	1	0				0				4	4	4	1	.		.	1	.	.	.	152
162586	78	13	78	39.75	2586	1	1	.	0	2	2	2	2	1	.	1	2	.	.	.	.	1	7	5	2	0	.	.	.	1	14	1	2	0				3	1	2	2	14		.	2	14	2	1	163
162600	78	13	78	39.75	2600	1	1	4	0	2	2	2	2	1	3	1	2	.	.	.	.	1	13	.	2	0	.	.	.	0				0				3	4	3	1	.		.	1	.	.	.	171
162827	18	17	18	75.26	2827	1	1	5	0	2	2	2	2	1	3	2	1	.	2	2	6	1	12	3	2	1	11	1	2	0				0				3	3	4	1	.		.	1	.	.	.	.
162832	18	17	18	75.26	2832	1	1	2	0	2	2	2	2	1	.	2	1	11	1	.	.	1	13	2	1	0	.	.	.	0				0				3	4	3	1	.		.	1	.	.	.	162
162863	18	17	18	75.26	2863	1	1	3	0	2	2	2	2	1	.	2	2	.	.	.	.	1	12	1	2	0	.	.	.	0				0				3	3	3	1	.		.	1	.	.	.	169
162871	18	17	18	75.26	2871	1	1	3	0	2	2	2	2	.	.	.	1	13	1	2	5	0	.	.	.	0	.	.	.	0				0				2	2	3	1	.		.	1	.	.	.	154
162875	18	17	18	75.26	2875	1	1	.	0	2	2	2	2	2	.	2	1	12	1	2	5	0	.	.	.	0	.	.	.	0				0				1	1	1	1	.		.	1	.	.	.	170
162902	18	17	18	75.26	2902	1	2	5	1	2	2	2	2	1	3	2	2	.	.	.	.	0	.	.	.	1	7	.	.	0				0				4	3	3	1	.		.	1	.	.	.	168
162924	18	17	18	75.26	2924	1	1	2	0	2	2	2	2	1	3	2	1	8	1	2	5	1	.	.	.	0	.	.	.	0				0				2	2	2	1	.		.	1	.	.	.	160
162927	18	17	18	75.26	2927	1	1	2	0	2	2	2	2	1	.	1	1	9	1	2	8	1	.	.	.	0	.	.	.	0				0				1	1	3	1	.		.	1	.	.	.	165
162947	18	17	18	75.26	2947	1	1	.	0	2	2	2	2	1	.	2	1	12	1	2	7	1	13	1	2	1	14	1	2	0				0				2	3	4	1	.		.	1	.	.	.	162
162953	18	17	18	75.26	2953	1	2	4	0	2	2	2	2	1	.	3	1	10	1	2	3	0	.	.	.	1	12	1	2	0				0				3	3	2	1	.		.	1	.	.	.	.
162957	18	17	18	75.26	2957	1	2	.	0	2	2	2	2	.	3	2	2	.	.	.	.	1	10	2	1	0	.	.	.	0				0				.	.	.	1	.		.	1	.	.	.	.
162984	18	17	18	75.26	2984	1	1	5	0	2	.	2	.	1	.	2	2	.	.	.	.	0	.	.	.	1	6	3	1	0				0				3	3	2	1	.		.	1	.	.	.	167
162999	18	17	18	75.26	2999	1	1	2	0	2	2	2	2	1	3	2	2	.	.	.	.	0	.	.	.	1	.	.	.	0				0				5	5	5	1	.		.	1	.	.	.	137
163003	18	17	18	75.26	3003	1	1	5	0	2	2	2	2	1	.	2	2	.	.	.	.	1	13	1	.	0	.	.	.	0				0				2	2	1	1	.		.	1	.	.	.	176
162215	39	13	39	53	2215	1	1	3	1	2	2	2	2	2	3	3	1	11	1	2	5	1	12	8	2	1	8	1	2	0				0				3	2	2	1	.		.	1	.	.	.	154
160063	79	20	79	35.06	0063	1	1	4	0	2	2	2	2	1	.	2	1	8	1	2	5	1	11	1	1	1	10	1	1	0				0				2	2	2	1	.		.	1	.	.	.	164
160138	45	35	45	228.13	0138	1	2	4	0	2	2	2	2	1	.	2	2	.	.	.	.	0	.	.	.	0	.	.	.	0				0				.	.	.	1	.		.	1	.	.	.	156.4
160141	45	35	45	228.13	0141	1	1	5	0	2	2	2	2	1	.	2	2	.	.	.	.	1	12	2	1	0	.	.	.	0				0				2	2	2	1	.		.	1	.	.	.	157
160143	45	35	45	228.13	0143	1	1	5	0	2	2	2	2	1	.	3	1	12	1	2	.	1	13	0.5	2	0	.	.	.	0				0				3	4	5	1	.		.	1	.	.	.	151
160181	46	36	46	278.57	0181	2	2	3	0	2	2	2	2	2	3	1	1	13	1	1	8	1	13	.	3	1	13	.	1	0				0				2	2	3	1	.		.	1	.	.	.	159.1
160182	46	36	46	278.57	0182	2	2	1	0	2	.	2	.	2	3	1	1	12	1	2	7	1	11	1	2	1	8	1	2	0				0				3	2	4	2	.		.	2	10	1	.	164
160201	46	36	46	278.57	0201	2	2	3	0	2	2	2	2	1	3	3	1	14	1	2	5	1	.	.	.	1	12	1	.	1	14	1	3	0				2	3	4	1	.		.	1	.	.	.	153
160220	22	20	22	153	0220	1	2	2	0	2	2	2	2	1	.	.	1	.	1	2	.	0	.	.	.	0	.	.	.	0				0				4	3	.	1	.		.	1	.	.	.	163
160228	22	20	22	153	0228	1	2	5	0	.	.	.	.	1	3	1	2	.	.	.	.	0	.	.	.	0	.	.	.	0				0				2	2	2	1	.		.	1	.	.	.	151
160233	47	37	47	216	0233	1	2	5	0	2	2	2	2	1	.	1	1	7	1	2	3	0	.	.	.	1	12	2	0.5	0				0				3	3	3	1	.		.	1	.	.	.	153
160234	47	37	47	216	0234	1	2	3	0	2	2	2	2	1	.	1	1	7	1	2	4	0	.	.	.	1	11	1	1	0				0				3	3	3	1	.		.	1	.	.	.	151.6
160252	47	37	47	216	0252	1	2	5	0	2	2	2	2	1	.	3	1	10	1	2	6	0	.	.	.	1	11	3	2	0				0				2	2	2	1	.		.	1	.	.	.	164
160315	56	40	56	190	0315	1	1	4	0	2	2	2	2	1	.	2	2	.	.	.	.	1	12	8	2	0	.	.	.	0				0				4	4	4	2	12	1	.	1	.	.	1	168
160330	56	40	56	190	0330	1	1	3	1	2	2	2	2	1	.	1	1	.	1	1	3	0	.	.	.	1	12	2	2	0				0				3	3	3	1	.		.	1	.	.	.	152
160331	56	40	56	190	0331	1	1	3	0	2	.	2	.	1	.	2	1	12	1	2	4	1	7	12	3	0	.	.	.	0				0				2.5	2	2	1	.		.	1	.	.	.	.
160341	27	19	27	257.93	0341	1	1	3	1	2	2	2	2	1	3	2	1	13	1	2	4	0	.	.	.	0	.	.	.	0				0				3	3	3	1	.		.	1	.	.	.	167
160383	9	9	9	180	0383	1	1	5	0	2	.	2	.	1	.	1	2	.	.	.	.	1	11	2	2	0	.	.	.	0				0				2	2	2	1	.		.	1	.	.	.	171.5
160405	33	17	33	657	0405	1	1	4	0	2	2	1	2	1	.	3	1	9	1	2	5	1	11	4	3	1	10	1	1	0				0				2	2	1	1	.		.	1	.	.	.	164
160413	33	17	33	657	0413	1	1	5	1	2	2	2	2	1	.	1	1	12	1	2	6	0	.	.	.	0	.	.	.	0				0				3	3	3	1	.		.	1	.	.	.	152
160442	34	27	34	1267.5	0442	2	1	4	0	2	2	2	2	1	.	1	1	13	1	2	2	1	12	8	3	1	15	2	2	0				0				3	3	3	2	.		.	1	.	.	.	172.6
160483	69	19	69	113.33	0483	1	2	5	0	2	2	2	2	2	3	2	1	10	1	2	4	0	.	.	.	0	.	.	.	0				0				1	1	2	1	.		.	1	.	.	.	158
160610	29	25	29	267.43	0610	1	1	3	0	2	.	.	.	1	.	2	2	.	.	.	.	1	12	1	1	1	10	1	1	0				0				2	3	2	2	.		.	1	.	.	.	152
160620	80	12	80	333.6	0620	1	1	.	0	2	2	2	2	1	.	2	1	.	2	2	2	1	12	.	.	0	.	.	.	0				0				4	.	.	1	.		.	1	.	.	.	152
160635	80	12	80	333.6	0635	1	2	3	0	2	2	2	2	1	.	2	2	.	.	.	.	1	11	3	2	1	12	1	2	0				0				3	3	3	1	.		.	1	.	.	.	146
160679	57	41	57	322.76	0679	2	2	.	0	2	.	2	.	1	.	1	1	13	1	2	3	1	13	.	0.1	1	10	1	0.5	0				0				2	2	2	1	.		.	1	.	.	.	164
160686	70	47	70	700	0686	2	2	4	0	2	2	2	2	2	3	3	1	13	1	2	4	0	.	.	.	1	12	1	4	0				0				4	4	4	1	.		.	1	.	.	.	158
160699	48	22	48	267.84	0699	1	1	5	0	2	2	2	2	1	.	2	1	13	1	2	3	0	.	.	.	0	.	.	.	0				0				2	2	2	1	.		.	1	.	.	.	155
160828	49	1	49	187.5	0828	2	1	.	0	2	2	2	2	1	.	2	1	.	1	2	4	1	10	17	3	1	10	1	2	0				0				4	4	3	2	14		.	2	14	2	1	179
160832	49	1	49	187.5	0832	2	2	4	0	2	2	2	2	1	.	1	1	10	1	1	7	0	.	.	.	1	17	3	1	0				0				3	4	4	1	.		.	1	.	.	.	158
160914	5	5	5	95	0914	1	1	2	0	2	2	2	2	1	.	2	1	10	1	2	4	1	12	7	2	1	9	5	1	0				0				3	3	3	1	.		.	1	.	.	.	154
160919	5	5	5	95	0919	1	2	4	0	2	2	2	2	.	.	1	1	12	1	2	5	0	.	.	.	1	12	1	1	0				0				4	3	3	1	.		.	1	.	.	.	166
160928	58	42	58	138.1	0928	1	1	5	0	2	2	2	2	1	.	2	1	.	2	2	5	1	13	.	2	1	13	.	2	0				0				2	1	1	1	.		.	1	.	.	.	152
160943	58	42	58	138.1	0943	1	1	4	0	2	2	1	2	2	3	1	1	11	2	2	4	1	11	1	1	1	11	1	2	0				0				2	1	2	1	.		.	1	.	.	.	173
160944	58	42	58	138.1	0944	1	1	2	0	2	2	2	2	2	3	1	1	10	1	2	3	1	11	2	4	1	10	.	1	0				0				3	4	2	1	.		.	1	.	.	.	160
160965	81	48	81	461.5	0965	2	2	3	0	2	.	2	.	1	.	1	1	11	1	2	2	1	15	2	2	1	13	1	1	0				0				3	3	3	1	.		.	1	.	.	.	.
161000	72	2	72	571.2	1000	2	1	5	0	2	.	2	.	2	3	2	1	15	3	2	6	1	13	6	2	1	14	4	1	0				0				3	2	2	1	.		.	1	.	.	.	170
161040	35	28	35	111	1040	2	1	1	1	2	2	2	2	1	3	2	1	14	1	2	3	1	13	1	3	0	.	.	.	0				0				4	4	4	1	.		.	1	.	.	.	153
161053	35	28	35	111	1053	2	1	4	0	2	.	2	.	1	3	2	2	.	.	.	.	1	10	1	3	1	12	4	1	0				0				3	3	3	1	.		.	1	.	.	.	183
161067	82	35	82	255.5	1067	1	1	5	0	2	2	2	2	1	.	2	1	10	1	2	3	1	11	4	3	1	11	3	2	0				0				1	1	1	1	.		.	1	.	.	.	162
161074	82	35	82	255.5	1074	1	1	4	2	2	.	2	.	1	.	2	2	.	.	.	.	0	.	.	.	0	.	.	.	0				0				2	3	3	1	.		.	1	.	.	.	163
161132	13	12	13	231.67	1132	1	1	5	0	1	2	1	2	2	3	2	1	12	1	2	3	0	.	.	.	0	.	.	.	0				0				1	1	1	1	.		.	1	.	.	.	161.6
161133	13	12	13	231.67	1133	1	2	4	0	2	2	2	2	2	3	1	1	12	1	1	6	1	12	5	1	1	11	2	3	0				0				2	2	3	1	.		.	1	.	.	.	.
161188	19	1	19	135	1188	2	1	1	0	1	.	2	.	2	3	1	1	9	1	2	4	0	.	.	.	0	.	.	.	0				0				3	3	3	1	.		.	2	16	1	.	.
161191	19	1	19	135	1191	2	1	2	0	.	.	1	2	1	.	2	1	11	1	2	6	1	14	0.5	1	0	.	.	.	0				0				3	4	3	1	.		.	1	.	.	.	161
161242	36	29	36	50	1242	2	2	2	0	2	.	2	.	1	.	1	1	13	1	1	6	1	15	1	1	1	14	3	2	1	15	1	2	0				4	4	4	1	.		.	2	16	2	1	161
161244	36	29	36	50	1244	2	2	2	0	2	2	2	2	1	.	1	1	14	1	2	6	1	14	3	2	1	14	2	1	0				0				4	3	4	1	.		.	2	16	2	1	165
161324	51	3	51	354.55	1324	2	1	5	0	2	2	2	2	1	.	1	1	10	1	2	4	1	10	2	1	1	12	1	1	1	14	1	1	0				4	4	3	2	12	5	5	2	13	3	4	176
161335	83	29	83	61.88	1335	2	1	5	0	2	2	2	2	1	.	1	1	15	1	2	3	1	12	4	2	1	16	1	1	0				0				3	4	4	2	16	1	.	1	.	.	.	176
161476	52	38	52	141	1476	1	1	2	0	2	.	2	2	1	.	2	1	12	1	2	4	1	12	5	1	1	14	1	1	0				0				3	3	3	1	.		.	1	.	.	.	158
161549	75	47	75	210	1549	2	2	4	0	2	2	2	2	2	3	1	1	14	1	2	4	0	.	.	.	1	11	4	1	0				0				3	4	4	1	.		.	1	.	.	.	169
161559	75	47	75	210	1559	2	2	3	0	2	2	2	2	2	3	1	1	13	1	1	6	1	13	2	2	1	13	1	1	0				0				3	3	4	1	.		.	1	.	.	.	164
161562	75	47	75	210	1562	2	2	4	0	2	2	2	2	1	.	2	1	14	1	2	3	1	14	10	12	0	.	.	.	0				0				3	3	2	1	.		.	1	.	.	.	171
161565	75	47	75	210	1565	2	2	5	0	2	2	2	2	2	3	1	1	13	1	1	6	0	.	.	.	1	.	2	3	0				0				2.5	2.5	3	1	.		.	1	.	.	.	163
161571	75	47	75	210	1571	2	2	5	0	2	.	2	.	2	3	1	1	10	1	1	8.5	0	.	.	.	1	9	1.5	3	0				0				1.5	2	1.5	1	.		.	1	.	.	.	167
161589	31	17	31	599.87	1589	1	1	5	1	2	2	2	2	1	.	1	2	.	.	.	.	0	.	.	.	0	.	.	.	0				0				2	2	2.5	1	.		.	1	.	.	.	162
161610	12	11	12	440	1610	1	2	3	0	2	2	2	2	1	.	3	1	12	1	2	6	0	.	.	.	1	13	3	2	0				0				4	4	4	1	.		.	1	.	.	.	163
161662	37	12	37	434.57	1662	1	2	4	0	2	2	2	2	1	.	1	1	8	1	1	7	1	13	.	1	1	14	.	.	0				0				4	4	4	1	.		.	1	.	.	.	.
161673	37	12	37	434.57	1673	1	2	3	1	2	2	2	2	1	.	2	1	9	1	2	4	0	.	.	.	0	.	.	.	0				0				3	3	3	1	.		.	1	.	.	.	154
161725	76	32	76	241.2	1725	1	1	1	0	2	2	2	2	2	3	2	1	13	2	2	.	1	12	8	2	0	.	.	.	0				0				3	3	3	1	.		.	1	.	.	.	.
161780	60	16	60	135	1780	2	2	5	0	2	2	2	2	1	.	2	1	14	1	2	6	0	.	.	.	0	.	.	.	0				0				3	3	3	1	.		.	1	.	.	.	157
161800	60	16	60	135	1800	2	2	5	0	2	2	2	2	.	.	3	1	12	1	2	4	0	.	.	.	1	12	0.5	0.5	1	16	2	3	0				2	3	3	1	.		.	1	.	.	.	.
161846	61	43	61	98.52	1846	2	1	5	0	2	.	2	.	1	.	3	1	12	1	1	6	1	8	25	5	0	.	.	.	0				0				3	2	2	1	.		.	1	.	.	.	178
161879	53	32	53	529.69	1879	1	1	4	0	.	1	.	.	1	.	2	1	11	1	2	5	1	13	3	2	1	13	1	3	0				0				2	3	4	1	.		.	1	.	.	.	153.4
161882	53	32	53	529.69	1882	1	1	1	0	.	.	.	.	1	.	2	1	10	1	2	6	1	11	8	3	0	.	.	.	0				0				2	3	3	1	.		.	1	.	.	.	165
161887	53	32	53	529.69	1887	1	1	5	0	2	2	2	2	1	.	1	1	.	2	2	5	1	13	4	2	0	.	.	.	0				0				3	3	4	1	.		.	1	.	.	.	156
161902	62	6	62	49.62	1902	2	2	3	1	.	.	1	2	2	3	1	1	13	1	2	6	0	.	.	.	1	12	.	.	0				0				2	2	3	1	.		.	2	16	2	1	170
161926	6	6	6	44.79	1926	2	1	2	0	2	2	2	2	1	.	2	1	15	1	2	4	1	17	1	2	0	.	.	.	0				0				4	4	3	1	.		.	2	16	1	1	164
161935	6	6	6	44.79	1935	2	1	5	0	2	2	2	2	1	.	1	1	12	1	2	4	1	11	2	3	1	13	2	2	0				0				2.5	3	3	1	.		.	1	.	.	.	185
161970	63	44	63	117.39	1970	2	1	5	0	1	.	2	.	1	.	2	1	.	1	2	6	0	.	.	.	1	8	1	2	0				0				2	4	3	1	.		.	1	.	.	.	181
162009	38	30	38	67.33	2009	1	2	5	0	2	2	2	2	1	.	1	1	12	1	2	3	0	.	.	.	1	13	.	.	0				0				3	3	3	1	.		.	1	.	.	.	152
162015	38	30	38	67.33	2015	1	1	5	0	2	2	2	2	1	.	3	1	10	1	1	5	1	13	2	1	1	13	1	2	0				0				2	1	3	1	.		.	1	.	.	.	168
162032	38	30	38	67.33	2032	1	2	5	0	2	2	2	2	1	3	1	1	.	1	2	3	0	.	.	.	1	9	.	1	0				0				3	3	2	1	.		.	1	.	.	.	156
162107	65	45	65	69.23	2107	2	1	5	0	2	2	2	2	1	.	2	1	.	1	2	.	1	.	2	3	0	.	.	.	0				0				3	4	4	1	.		.	1	.	.	.	174
162109	65	45	65	69.23	2109	2	1	3	0	2	2	2	2	1	.	2	1	13	1	2	.	1	13	.	2	1	13	.	2	0				0				3	3	3	2	.		.	2	15	1	.	165
162170	77	7	77	173.25	2170	2	2	4	0	2	2	2	2	1	.	2	1	13	1	1	9	1	14	7	2	1	13	2	2	0				0				3	3	3	1	.		.	2	15	2	.	168
162187	77	7	77	173.25	2187	2	2	4	0	2	2	2	2	1	3	1	1	13	1	2	4	1	14	1	2	1	4	1	3	1	11	2	3	0				3	3	3	1	.		.	1	.	.	.	163
162209	66	20	66	172.13	2209	1	2	3	0	2	2	2	2	1	.	1	1	14	1	2	5	0	.	.	.	1	6	2	1.5	0				0				3	3	3	1	.		.	1	.	.	.	163
162273	21	19	21	98.55	2273	1	1	4	0	2	2	2	2	1	.	2	1	11.5	1	2	5.5	1	12	8	2.5	1	13	0.5	2	0				0				4	3	2	1	.		.	1	.	.	.	167
162343	62	6	62	49.62	2343	2	2	2	0	2	2	2	2	1	.	1	1	.	1	1	7	0	.	.	.	1	15	.	.	0				0				2	2	2	1	.		.	1	.	.	.	153
162350	17	16	17	139.82	2350	2	2	4	1	2	.	2	.	1	.	2	1	14	1	2	4	0	.	.	.	1	13	2	1	1	15	1	5	0				3	2	1	1	.		.	1	.	.	.	167
162357	17	16	17	139.82	2357	2	2	5	0	2	2	2	2	1	.	1	1	12	1	2	2.5	0	.	.	.	1	.	1	2	0				0				3	2.5	2.5	1	.		.	1	.	.	.	152
162432	42	32	42	120.6	2432	1	1	3	1	.	.	.	.	2	3	3	1	11	1	2	7	1	11	3	2	1	8	4	1	0				0				3	2	2	1	.		.	2	12	3	1	139.7
162458	84	23	84	128.71	2458	2	2	2	0	2	2	2	2	1	3	1	1	13	1	2	5	1	15	5	1	1	14	4	1	0				0				2	2	2	1	.		.	1	.	.	.	158
162468	84	23	84	128.71	2468	2	2	3	0	2	2	2	2	1	.	2	1	12	1	1	6	1	12	4	1	1	12	2	2	0				0				2	2	2	1	.		.	1	.	.	.	162
162482	43	33	43	216	2482	2	1	3	0	2	2	2	2	1	.	2	1	14	1	2	8	1	14	15	3	1	14	15	2	0				0				4	5	4	2	11		15	2	15	3	4	179.2
162519	23	21	23	72	2519	2	2	.	0	2	2	2	2	1	.	1	1	15	1	2	3	0	.	.	.	0	.	.	.	0				0				.	.	3	1	.		.	1	.	.	.	159
162525	23	21	23	72	2525	2	2	.	0	1	2	2	2	2	3	1	1	12	1	1	9	1	12	12	2	1	12	12	3	1	12	2	3	0				1	1	1	2	14	30	10	2	14	5	5	165
162547	67	5	67	50	2547	1	2	.	0	2	2	2	2	1	.	1	1	11	1	2	3	0	.	.	.	1	13	1	1	0				0				2	2	2	1	.		.	1	.	.	.	154
162570	14	13	14	28.62	2570	1	2	2	0	2	2	1	2	1	.	1	1	11	1	2	6	0	.	.	.	1	10	1	1	0				0				2	3	3	1	.		.	1	.	.	.	165
162577	14	13	14	28.62	2577	1	1	1	0	2	2	2	1	2	3	1	2	.	.	.	.	1	12	1.5	2.5	0	.	.	.	0				0				1	1	1	1	.		.	1	.	.	.	170
162597	78	13	78	39.75	2597	1	1	1	0	2	2	2	2	1	3	3	1	12	1	2	8	0	.	.	.	0	.	.	.	0				0				.	.	.	2	.		.	1	.	.	.	164
162604	78	13	78	39.75	2604	1	1	.	0	2	2	2	2	1	3	2	1	10	1	2	4	1	6	1	1	1	7	1	1	0				0				1	1	1	1	.		.	1	.	.	.	158.1
162730	85	48	85	213	2730	2	2	2	0	2	2	1	2	1	.	1	1	14	1	2	5	0	.	.	.	1	13	1	1	0				0				1.5	2	3	1	.		.	2	15	2	1	155
162742	85	48	85	213	2742	2	2	.	0	1	2	2	2	2	3	1	1	13	1	2	3.5	0	.	.	.	1	12	1.5	1.5	0				0				2	2	2	1	.		.	2	14	2	2	167
162779	25	23	25	53	2779	2	1	2	0	.	.	1	.	1	.	1	1	12	1	2	.	1	9	2	3	1	10	1	1	1	13	2	2	0				2	2	2	2	13	13	1	2	13	4	5	172
162798	68	46	68	452	2798	1	2	3	0	2	2	2	2	1	.	1	1	10	1	2	8	0	.	.	.	1	13	3	2	1	14	1	2	0				2	2	2	1	.		.	1	.	.	.	.
162822	18	17	18	75.26	2822	1	2	1	0	2	2	2	2	1	3	2	1	12	1	2	5	0	.	.	.	1	12	0.5	2	0				0				2	2	2	1	.		.	1	.	.	.	158
162824	18	17	18	75.26	2824	1	2	5	0	2	2	2	2	1	.	.	1	11	1	2	3	0	.	.	.	0	.	.	.	0				0				2	3	1	1	.		.	1	.	.	.	162
162835	18	17	18	75.26	2835	1	2	.	0	2	2	2	2	1	.	1	1	11	1	1	7	1	13	1	1	1	13	4	2	0				0				2	2	2	1	.		.	1	.	.	.	162
162849	18	17	18	75.26	2849	1	2	5	0	2	2	1	2	1	.	2	2	.	.	.	.	0	.	.	.	0	.	.	.	0				0				2	2	2	1	.		.	1	.	.	.	165
162857	18	17	18	75.26	2857	1	1	5	0	2	2	2	2	1	.	1	2	.	.	.	.	0	.	.	.	0	.	.	.	0				0				3	2	2	1	.		.	.	.	.	.	163
162878	18	17	18	75.26	2878	1	1	5	0	2	2	2	2	2	3	1	1	11	2	2	4	1	14	2	2	0	.	.	.	0				0				3	3	3	1	.		.	1	.	.	.	168
162882	18	17	18	75.26	2882	1	1	.	0	1	.	.	.	1	.	1	1	12	1	2	5	1	14	1	1	1	14	4	5	0				0				3	2	2	1	.		.	1	.	.	.	174
162891	18	17	18	75.26	2891	1	2	4	0	2	.	2	.	1	.	1	2	.	.	.	.	0	.	.	.	1	11	2	2	0				0				2	2	2	1	.		.	1	.	.	.	156
162909	18	17	18	75.26	2909	1	2	.	0	2	2	2	2	2	3	1	1	.	1	2	6	1	13	1	3	1	10	2	2	0				0				2	3	4	1	.		.	1	.	.	.	160
162920	18	17	18	75.26	2920	1	2	2	0	2	.	2	.	1	.	2	1	11	1	1	4	1	12	2	1	1	12	1	2	0				0				3	3	3	1	.		.	1	.	.	.	.
162923	18	17	18	75.26	2923	1	1	5	0	.	.	.	.	.	.	.	.	.	.	.	.	1	14	1	2	0	.	.	.	0				0				2	2	2	.	.		.	.	.	.	.	172
162931	18	17	18	75.26	2931	1	1	3	0	2	2	2	2	1	.	3	1	11	1	2	3	1	11	3	2	1	12	1	2	0				0				2	2	2	1	.		.	1	.	.	.	152
162949	18	17	18	75.26	2949	1	2	5	0	2	2	2	2	.	.	1	1	13	2	2	7	0	.	.	.	1	13	5	2	0				0				3	3	3	1	.		.	1	.	.	.	160
162975	18	17	18	75.26	2975	1	1	5	0	2	2	2	2	1	.	2	2	.	.	.	.	0	.	.	.	0	.	.	.	0				0				4	4	4	1	.		.	1	.	.	.	156
162982	18	17	18	75.26	2982	1	1	4	0	2	2	2	2	1	.	2	1	13	2	.	1	1	12	1	1	1	3	1	3	1	3	4	4	0				.	.	.	1	.		.	1	.	.	.	165
162987	18	17	18	75.26	2987	1	1	.	0	2	2	2	2	1	3	2	1	13	1	2	6	0	.	.	.	0	.	.	.	0				0				.	.	.	1	.		.	1	.	.	.	159
163001	18	17	18	75.26	3001	1	1	4	0	2	2	2	2	1	3	3	1	13	1	2	5	0	.	.	.	0	.	.	.	0				0				.	.	.	1	.		.	1	.	.	.	165
163012	18	17	18	75.26	3012	1	1	4	0	2	.	.	.	1	.	2	2	.	.	.	.	1	13	1	1	1	12	1	1	0				0				2	2	2	1	.		.	1	.	.	.	165
160075	55	1	55	39.71	0075	2	1	5	0	2	2	2	2	1	.	3	2	.	.	.	.	1	10	1	2	1	10	2	1	0				0				2	3	2	1	.		.	1	.	.	.	175
160119	86	30	86	290.05	0119	1	1	3	0	2	2	2	2	1	.	2	1	10	1	2	5	1	12	3	.	0	.	.	.	0				0				1	1	1	1	.		.	1	.	.	.	154
160130	45	35	45	228.13	0130	1	1	4	0	2	2	2	2	1	3	2	1	10	.	.	8	1	8	31	2.5	1	10	2.5	2	1	10	1	3	0				1	2	2	2	.		.	2	11	.	.	172
160133	45	35	45	228.13	0133	1	1	5	0	2	2	2	2	1	.	1	1	11	1	2	4	0	.	.	.	0	.	.	.	0				0				3	3	3	1	.		.	1	.	.	.	178
160162	87	28	87	134.68	0162	2	1	5	0	1	2	2	2	2	3	1	1	10	1	1	10	1	9	8	5	1	12	2	4	0				0				1.5	3	3.5	1	.		.	1	.	.	.	171
160190	46	36	46	278.57	0190	2	2	4	1	2	.	2	.	1	.	3	1	12	1	2	4	1	15	4.5	3	1	11	2	1	0				0				3	3	2	1	.		.	1	.	.	.	159
160193	46	36	46	278.57	0193	2	2	3	0	2	.	2	.	1	.	1	1	11	1	2	3.5	0	.	.	.	1	11	3.5	1.5	0				0				3.5	3.5	3.5	1	.		.	1	.	.	.	156.7
160195	46	36	46	278.57	0195	2	2	4	0	.	.	1	2	2	3	1	1	14	1	2	3	1	15	0.5	2	1	13	1	2	0				0				3.5	3	2.5	1	.		.	1	.	.	.	167
160196	46	36	46	278.57	0196	2	2	5	0	2	2	2	2	1	.	1	1	10	1	2	6	1	.	1	2	1	13	2	2	1	15	3	2	0				3	2	2	1	.		.	1	.	.	.	.
160202	46	36	46	278.57	0202	2	2	3	0	2	2	2	2	1	.	3	1	11	1	2	5	1	14	.	2	1	15	1	1	0				0				2.5	3	3.5	1	.		.	1	.	.	.	163
160204	22	20	22	153	0204	1	1	2	0	2	2	2	2	1	.	1	1	14	1	2	3	1	12	4.5	10	0	.	.	.	0				0				2	2	2	1	.		.	1	.	.	.	175
160214	22	20	22	153	0214	1	2	4	0	2	2	2	2	1	.	2	1	12	1	2	3	0	.	.	.	1	12	25	1	1	12	2	3	0				3	4	3	1	.		.	1	.	.	.	158
160215	22	20	22	153	0215	1	2	3	0	2	2	2	2	1	.	2	1	7	1	2	6	0	.	.	.	0	.	.	.	0				0				2	2	2	1	.		.	1	.	.	.	157
160222	22	20	22	153	0222	1	1	4	0	2	2	2	2	1	.	1	1	.	2	.	6	0	.	.	.	0	.	.	.	0				0				3	2	2	1	.		.	1	.	.	.	173.3
160250	47	37	47	216	0250	1	2	3	0	2	2	2	2	1	.	3	1	9	1	2	6	0	.	.	.	1	11	2	2	0				0				1	2	2	1	.		.	1	.	.	.	161
160254	26	24	26	330.91	0254	2	1	3	0	2	2	2	2	1	.	1	1	15	1	2	3	1	12	3	2	1	16	1	1	0				0				3.5	3	3	1	.		.	1	.	.	.	176
160258	26	24	26	330.91	0258	2	1	4	0	2	2	2	2	1	.	2	1	16	1	2	3	1	11	2	2	1	15	1	2	0				0				3	3	4	1	.		.	2	13	1	.	177
160266	26	24	26	330.91	0266	2	1	1	0	1	2	2	2	1	.	3	1	13	1	1	8	1	11	1	3	1	11	1	1	0				0				3	3	2	1	.		.	1	.	.	.	168
160269	26	24	26	330.91	0269	2	1	.	0	2	2	2	2	1	.	.	1	14	1	2	2.5	0	.	.	.	0	.	.	.	0				0				3	3	2	1	.		.	1	.	.	.	.
160274	26	24	26	330.91	0274	2	1	.	1	2	2	2	2	1	.	2	1	15	1	2	2	1	10	4	4	0	.	.	.	0				0				3	3	4	1	.		.	2	12	1	.	173
160275	26	24	26	330.91	0275	2	1	4	0	2	2	2	2	1	.	2	1	.	1	2	2	1	10	.	2	1	14	.	1	0				0				2	3	2	1	.		.	1	.	.	.	174
160277	26	24	26	330.91	0277	2	1	3	0	2	2	2	2	2	3	1	1	7	1	2	1	1	10	3	4	1	13	1	2	1	13	1	2	0				2	2	2	1	.		.	1	.	.	.	175
160312	56	40	56	190	0312	1	1	5	0	2	2	2	2	1	.	2	1	8	1	2	.	1	10	2	2	0	.	.	.	0				0				4	2	2	1	.		.	2	11	1	.	155
161607	12	11	12	440	1607	1	2	3	0	2	.	2	.	1	.	3	1	10	1	1	8	1	12	1	1	1	11	3	3	1	12	1	3	0				3	2	2	1	.		.	1	.	.	.	154
160334	56	40	56	190	0334	1	2	4	0	2	2	2	2	1	.	1	1	11	1	2	2	0	.	.	.	1	12	1	2	0				0				2	1	3	1	.		.	1	.	.	.	158
160356	27	19	27	257.93	0356	1	1	3	0	1	2	2	2	1	3	2	1	12	1	2	2	0	.	.	.	1	6	0.3	2	0				0				1	1	1	1	.		.	1	.	.	.	157
160380	9	9	9	180	0380	1	1	5	1	2	2	2	2	1	.	2	1	9	1	2	4	1	10	2	1.5	1	10	1	2	0				0				1	2	2	2	11	1	1	1	.	.	.	153
160385	9	9	9	180	0385	1	1	4	0	2	2	2	2	.	.	1	1	12	3	1	3	1	13	20	2.5	1	13	2	1.5	0				0				3	3	3	1	.		.	1	.	.	.	166
160386	33	17	33	657	0386	1	1	5	0	2	2	2	2	1	.	2	1	9	1	2	5	1	12	10	3	1	8	1	2	0				0				2	2	3	1	.		.	1	.	.	.	162
160389	33	17	33	657	0389	1	1	4	0	2	2	2	2	.	3	.	1	.	1	2	4	0	.	.	.	0	.	.	.	0				0				3	3	3	2	.		.	1	.	.	.	165
160390	33	17	33	657	0390	1	1	.	0	2	2	2	2	1	.	1	2	.	.	.	.	1	6	.	1	1	12	1	1	0				0				.	.	.	1	.		.	1	.	.	.	150
160392	33	17	33	657	0392	1	1	5	0	2	2	2	2	2	3	3	1	11	1	2	6	1	9	4	2	1	13	1	1	0				0				2	2	2	1	.		.	1	.	.	.	156
160394	33	17	33	657	0394	1	2	5	0	2	2	2	2	1	.	2	1	.	1	2	2.5	0	.	.	.	1	11	1	1	1	11	2	4	0				2	3	2	1	.		.	1	.	.	.	159
160410	33	17	33	657	0410	1	2	5	0	2	2	2	2	1	.	1	1	11	1	2	1	0	.	.	.	1	10	1.5	1	0				0				2	1	1	1	.		.	1	.	.	.	160
160411	33	17	33	657	0411	1	2	5	0	2	2	2	2	1	.	2	1	11	1	2	5.5	1	12	1	1	1	12	1	1	0				0				3	4	3	1	.		.	1	.	.	.	.
160412	33	17	33	657	0412	1	1	5	0	.	.	.	.	.	.	2	1	12	1	2	6	1	10	3	1	1	.	.	.	0				0				5	4	4	1	.		.	2	12	1	.	166
160418	34	27	34	1267.5	0418	2	1	5	1	2	2	2	2	1	.	2	1	10	1	1	7	1	8	8	2	1	14	3	1	0				0				3	3	3	1	.		.	1	.	.	.	172
160419	34	27	34	1267.5	0419	2	1	4	0	2	2	2	2	1	3	2	1	12	1	1	7	1	13	1	1	1	13	1	1	0				0				4	4	4	1	.		.	1	.	.	.	172.6
160424	34	27	34	1267.5	0424	2	1	5	0	.	2	.	2	1	.	2	2	.	.	.	.	0	.	.	.	1	6	0.5	1.5	0				0				2	2	3	2	12		.	1	.	.	.	165
160436	34	27	34	1267.5	0436	2	1	5	0	1	2	.	2	1	.	1	1	16	1	2	4	1	16	7	2	1	16	1	1	0				0				3	3	3	2	.		.	1	.	.	.	.
160440	34	27	34	1267.5	0440	2	1	5	0	2	2	2	2	1	.	2	1	14	1	2	4	1	13	5	1.5	1	14	0.5	1.5	0				0				3	3	3	1	.		.	1	.	.	.	173
160470	10	10	10	311.75	0470	1	1	4	0	2	2	2	2	1	.	2	1	10	1	2	4	1	12	3	2.5	0	.	.	.	0				0				2	1	2	1	.		.	1	.	.	.	164
160494	69	19	69	113.33	0494	1	2	2	0	2	2	1	1	2	3	1	1	.	1	.	5	0	.	.	.	1	14	3	0.5	0				0				4	3	3	1	.		.	1	.	.	.	160
160595	29	25	29	267.43	0595	1	1	4	0	2	2	2	2	.	.	2	1	.	1	2	2	1	7	23	3.5	0	.	.	.	0				0				2	2	1	1	.		.	1	.	.	.	170
160607	29	25	29	267.43	0607	1	1	4	0	2	2	2	2	1	.	1	1	.	1	2	4	1	12	1	2	0	.	.	.	0				0				.	.	.	1	.		.	1	.	.	.	154
160608	29	25	29	267.43	0608	1	1	4	0	2	2	2	2	1	.	2	1	9	1	2	5	1	10	15	2	1	11	5	2	0				0				4	3	3	1	.		.	1	.	.	.	162
160613	29	25	29	267.43	0613	1	1	5	0	.	.	.	.	.	3	1	1	10	1	2	6	0	.	.	.	0	.	.	.	0				0				3	2	2	1	.		.	1	.	.	.	180
160646	88	49	88	200.12	0646	2	2	4	0	2	2	1	2	1	.	2	1	12	1	1	5	1	15	1	1	0	.	.	.	1	15	2	3	0				2	3	4	1	.		.	1	.	.	.	169
160680	57	41	57	322.76	0680	2	2	5	0	1	.	2	.	1	.	3	1	16	1	2	4	1	12	.	.	1	13	.	3	0				0				.	.	.	1	.		.	1	.	.	.	163
160687	70	47	70	700	0687	2	2	.	0	.	.	1	2	2	3	1	1	14	1	2	4	0	.	.	.	1	12	1	2	1	16	1	4	0				3	5	4	1	.		.	1	.	.	.	158.2
160696	70	47	70	700	0696	2	1	3	0	.	.	.	.	1	3	2	1	9	1	2	3	0	.	.	.	0	.	.	.	0				0				3	3	3	1	.		.	2	9	4	1	170
160707	48	22	48	267.84	0707	1	1	4	1	2	2	1	1	1	.	2	1	11	1	2	2.5	0	.	.	.	0	.	.	.	0				0				3	3	3	1	.		.	1	.	.	.	160
160709	48	22	48	267.84	0709	1	1	.	0	2	2	2	2	1	3	2	2	.	.	.	.	0	.	.	.	0	.	.	.	0				0				3	4	4	1	.		.	1	.	.	.	.
160732	3	3	3	291.2	0732	2	2	5	0	2	2	2	2	1	.	2	1	14	1	2	5	0	.	.	.	1	14	1.5	2	0				0				2	2	3	1	.		.	1	.	.	.	.
160746	89	11	89	500	0746	1	2	3	0	2	2	2	2	1	.	3	1	12	1	.	4	0	.	.	.	0	.	.	.	0				0				5	4	4	1	.		.	1	.	.	.	157
160759	89	11	89	500	0759	1	1	3	0	2	.	2	.	1	3	2	2	.	.	.	.	1	.	.	.	0	.	.	.	0				0				4	3	3	1	.		.	1	.	.	.	160
160761	89	11	89	500	0761	1	2	3	1	2	2	2	2	.	.	2	1	13	1	2	4	0	.	.	.	1	13	2	2	1	13	1	1	0				3	3	3	2	.		.	1	.	.	.	150
160770	90	50	90	138	0770	1	2	3	0	2	2	2	2	2	3	1	1	11	1	2	7	1	11	2	2	1	10	2	1	0				0				2	2	3	1	.		.	1	.	.	.	170
160815	4	4	4	474	0815	1	1	5	0	.	.	.	.	1	.	2	1	.	1	2	3	1	12	1	3	1	12	1	1	0				0				2	2	2	1	.		.	1	.	.	.	166
160817	4	4	4	474	0817	1	2	4	0	2	2	2	2	1	.	1	1	13	1	1	6	1	13	2	2	0	.	.	.	0				0				4	4	4	1	.		.	2	13	1	.	153
160827	49	1	49	187.5	0827	2	2	3	1	2	2	2	2	1	.	3	1	15	1	2	6	1	15	1	1	1	15	.	1	0				0				4	4	4	1	.		.	1	.	.	.	.
160829	49	1	49	187.5	0829	2	1	5	0	2	2	2	2	1	3	2	1	14	1	2	5	1	14	10	2	1	15	3	2	1	15	1	5	0				3	3	3	2	16		.	2	16	1	.	182
160835	49	1	49	187.5	0835	2	1	.	0	2	2	2	2	1	.	2	2	.	.	.	.	0	.	.	.	0	.	.	.	0				0				3	4	2	2	.		.	1	.	.	.	171
160842	55	1	55	39.71	0842	2	1	5	0	2	2	2	2	1	.	3	2	.	.	.	.	1	10	1	2	1	10	2	1	0				0				2	3	2	1	.		.	1	.	.	.	175
160846	3	3	3	291.2	0846	2	2	5	0	2	2	2	2	1	.	2	1	14	1	2	5	0	.	.	.	1	14	1.5	2	0				0				2	2	3	1	.		.	1	.	.	.	.
160875	48	22	48	267.84	0875	1	1	.	0	2	2	2	2	1	3	2	2	.	.	.	.	0	.	.	.	0	.	.	.	0				0				3	4	4	1	.		.	1	.	.	.	.
160912	5	5	5	95	0912	1	1	3	0	.	.	.	.	1	.	2	1	12	1	2	5	1	13	15	1	0	.	.	.	0				0				2	2	2	1	.		.	1	.	.	.	168
160921	5	5	5	95	0921	1	2	5	0	2	2	2	2	1	.	2	1	12	1	2	5	0	.	.	.	1	12	1	1	0				0				2	2	2	1	.		.	1	.	.	.	159
160954	81	48	81	461.5	0954	2	2	5	1	2	2	1	2	2	3	1	1	12	1	2	3	1	15	2	1	1	12	3	1	0				0				2	2	2	1	.		.	1	.	.	.	162
160972	81	48	81	461.5	0972	2	2	2	1	1	2	1	2	1	3	3	1	15	1	2	1.5	1	12	1.5	2	1	14	1.5	1.5	0				0				3	3	3	1	.		.	1	.	.	.	158.5
161044	35	28	35	111	1044	2	1	.	0	2	2	2	2	2	3	1	1	.	1	2	2	0	.	.	.	0	.	.	.	0				0				2	5	5	1	.		.	1	.	.	.	172
161061	82	35	82	255.5	1061	1	2	5	0	2	2	2	2	1	3	2	1	10	1	2	5	1	12	2	2	1	12	10	1	0				0				3	4	4	1	.		.	2	12	1	.	165
161071	82	35	82	255.5	1071	1	1	4	2	2	.	2	.	1	.	1	2	.	.	.	.	0	.	.	.	0	.	.	.	0				0				2	2	2	1	.		.	1	.	.	.	158
161077	82	35	82	255.5	1077	1	1	4	0	2	.	2	.	1	.	2	1	13	1	2	5	1	13	1	2	1	7.5	1	2	0				0				2	2	2	1	.		.	1	.	.	.	155
161136	13	12	13	231.67	1136	1	2	.	0	2	2	2	2	2	3	1	1	11	1	1	7	0	.	.	.	1	11	1	1.5	0				0				2	3	3	1	.		.	1	.	.	.	161
161150	91	20	91	250.36	1150	1	1	5	0	2	.	2	.	1	.	2	1	10	1	2	5	1	12	5	3	1	11	4	1	0				0				2	3	4	1	.		.	1	.	.	.	161
161169	19	1	19	135	1169	2	1	2	0	2	2	2	2	2	3	1	1	15	1	2	6	0	.	.	.	0	.	.	.	0				0				3	3	3	1	.		.	1	.	.	.	168
161181	19	1	19	135	1181	2	2	5	0	2	.	2	.	1	.	1	1	13	1	2	6	1	15	.	.	0	.	.	.	0				0				2	4	4	1	.		.	2	16	1	.	170.5
161195	73	18	73	887.56	1195	2	1	5	0	2	2	2	2	1	.	2	2	.	.	.	.	1	8	1	2	1	12	5	2	0				0				4	3	2	1	.		.	1	.	.	.	183
161228	36	29	36	50	1228	2	2	4	0	2	2	2	2	1	.	1	1	13	1	2	8	1	14	4	2	1	12	2	1	0				0				3	3	3	1	.		.	2	14	4	2	159.6
161234	36	29	36	50	1234	2	2	3	0	2	2	2	2	1	3	1	1	.	1	2	6	1	12	15	3	1	12	2	2	0				0				4	4	4	2	.		.	2	13	2	1	164
161240	36	29	36	50	1240	2	2	2	0	2	2	2	2	1	3	1	1	13	1	2	3	1	13	2	2	1	13	3	1	0				0				4	3	3	1	.		.	2	14	2	4	158
161243	36	29	36	50	1243	2	2	2	0	2	2	2	2	1	3	3	1	11	1	2	6	0	.	.	.	0	.	.	.	0				0				4	4	4	1	.		.	1	.	.	.	155
161252	36	29	36	50	1252	2	2	5	1	2	2	2	2	1	.	1	1	12	1	1	5	1	13	5	2.5	1	13	10	2	0				0				5	4	3	2	15		.	2	14	4	2	156
160632	80	12	80	333.6	0632	1	2	2	0	2	2	2	2	1	.	2	1	13	.	2	2	0	.	.	.	1	13	.	1	0				0				3	3	3	1	.		.	1	.	.	.	154
161275	50	8	50	15	1275	1	1	3	0	2	2	2	2	1	.	1	1	12	1	2	.	1	12	5	1	1	13	1	1	0				0				3	.	.	1	.		.	1	.	.	.	158
161320	51	3	51	354.55	1320	2	1	4	0	2	2	2	2	1	.	3	1	13	1	2	4.5	1	12	3	2	1	13	3	1	1	14	1	3	0				2.5	3	3	1	.		.	2	15	2	5	171
161329	51	3	51	354.55	1329	2	1	4	0	2	2	2	2	1	.	3	1	12	1	2	5	1	10	7	2	1	10	7	1	1	10	1	1	0				.	.	.	1	.		.	1	.	.	.	175
161420	92	13	92	79.5	1420	1	2	5	0	2	2	2	2	1	.	3	1	12	1	2	7	1	12	10	2	1	13	4	1	0				0				2	3	3	1	.		.	1	.	.	.	174
161431	92	13	92	79.5	1431	1	2	2	0	2	2	2	2	1	.	1	1	.	1	2	4	1	13	2	1	1	11	3	1	1	13	1	2.5	0				4	4	3	1	.		.	1	.	.	.	157
161447	59	29	59	37.5	1447	2	1	.	0	2	.	2	.	1	.	2	1	14	1	1	6	1	13	8	3.5	1	13	1	1	0				0				4	4	4	1	.		.	1	.	.	.	166
161454	59	29	59	37.5	1454	2	1	2	0	2	.	2	.	1	.	1	1	14	1	2	4	1	11	10	1.5	0	.	.	.	0				0				3	3	2	1	.		.	1	.	.	.	160
161457	59	29	59	37.5	1457	2	1	5	0	2	2	2	2	1	.	2	1	14	1	2	6	1	.	6	3	0	.	.	.	0				0				4	4	4	2	16	18	4	1	.	.	.	175
161471	59	29	59	37.5	1471	2	1	2	1	2	2	2	2	1	.	1	1	13	1	2	4	1	14	6	2	1	16	2	1	0				0				4	4	4	1	.		.	1	.	.	.	168
161488	52	38	52	141	1488	1	1	5	1	1	2	1	2	2	3	1	2	.	.	.	.	0	.	.	.	0	.	.	.	0				0				1	1	1	1	.		.	1	.	.	.	150
161495	52	38	52	141	1495	1	1	4	0	2	2	2	2	.	.	.	2	.	.	.	.	1	12	2	3	0	.	.	.	0				0				1	1	2	1	.		.	1	.	.	.	170
161501	52	38	52	141	1501	1	1	4	0	2	.	2	.	1	.	2	1	11	1	2	2	1	13	1	2	0	.	.	.	0				0				2	2	2	1	.		.	2	11	1	.	161
161534	20	18	20	500.97	1534	2	1	.	0	.	.	.	.	.	.	.	2	.	.	.	.	0	.	.	.	0	.	.	.	0				0				.	.	.	2	.		.	1	.	.	.	.
161546	75	47	75	210	1546	2	2	.	0	2	2	2	2	1	.	1	1	11	1	2	6	0	.	.	.	1	12	1	2	0				0				2	2	3	1	.		.	2	16	2	3	162
160495	28	17	28	584	0495	1	1	5	1	.	1	.	.	1	.	2	1	12	1	2	3	1	12	20	1	0	.	.	.	0				0				3	2	3	1	.		.	1	.	.	.	160
160496	28	17	28	584	0496	1	1	5	0	2	.	2	.	1	.	2	1	12	1	1	7	0	.	.	.	0	.	.	.	0				0				2	2	2	1	.		.	1	.	.	.	150
160497	28	17	28	584	0497	1	1	5	0	2	2	2	2	1	.	2	1	12	1	2	3	0	.	.	.	1	12	0.5	1	0				0				1	1	1	1	.		.	1	.	.	.	153
161566	75	47	75	210	1566	2	2	4	0	2	2	2	2	1	.	3	1	10	1	2	3	0	.	.	.	1	.	1	2.5	0				0				3	3	3	1	.		.	1	.	.	.	175
160499	28	17	28	584	0499	1	1	1	0	2	2	2	2	2	3	2	2	.	.	.	.	0	.	.	.	0	.	.	.	0				0				1	1	1	1	.		.	1	.	.	.	154
160500	28	17	28	584	0500	1	1	5	0	2	2	2	2	2	3	1	1	11	1	1	4	0	.	.	.	0	.	.	.	0				0				3	3	3	1	.		.	2	11	1	.	160
160501	28	17	28	584	0501	1	2	5	0	2	.	2	.	1	.	2	1	10	1	2	2	0	.	.	.	1	9	1	2	0				0				1	2	2	1	.		.	1	.	.	.	70
160502	28	17	28	584	0502	1	2	2	0	2	2	2	2	1	.	1	2	.	.	.	.	0	.	.	.	1	12	1	1	0				0				1	1	1	1	.		.	1	.	.	.	163
161567	75	47	75	210	1567	2	2	5	0	2	2	2	2	2	3	1	1	15	1	2	6	0	.	.	.	1	12	2	3	0				0				3	3	3	1	.		.	1	.	.	.	171
161569	75	47	75	210	1569	2	1	5	0	2	2	2	2	.	.	1	1	13	2	2	4	1	11	6	2	1	14	10	2	0				0				3	3	3	1	.		.	1	.	.	.	179
160505	28	17	28	584	0505	1	2	2	1	2	2	2	2	.	.	1	1	11	1	2	3	0	.	.	.	1	7	3	2	1	13	2	4	0				1	2	3	2	.		.	1	.	.	.	156
160506	8	8	8	67.5	0506	1	1	5	0	2	2	2	2	1	.	2	1	13	3	2	8	0	.	.	.	1	12	0.5	2	0				0				2	2	2	1	.		.	1	.	.	.	163
160507	8	8	8	67.5	0507	1	1	2	0	2	2	2	2	1	.	2	1	12	1	2	5	1	12	1	2	0	.	.	.	0				0				1	1	1	1	.		.	1	.	.	.	168
160508	8	8	8	67.5	0508	1	2	4	0	2	2	1	2	1	.	1	1	11	1	2	3	0	.	.	.	1	.	.	.	0				0				2	2	2	1	.		.	1	.	.	.	151
160509	8	8	8	67.5	0509	1	2	.	0	2	2	2	2	1	.	2	1	11	2	2	3	0	.	.	.	1	11	1	2	0				0				4	4	4	1	.		.	1	.	.	.	152.5
160510	93	51	93	40	0510	2	2	5	0	1	2	.	.	1	.	1	1	12	1	1	6	0	.	.	.	1	13	1	2	0				0				2	2	3	1	.		.	2	15	1	3	153.5
161572	75	47	75	210	1572	2	2	.	1	2	2	1	2	2	3	1	1	13	1	2	4	1	15	2	2	1	14	4	.	0				0				3	3	4	1	.		.	1	.	.	.	161
160512	93	51	93	40	0512	2	2	4	0	2	2	1	2	1	.	3	1	13	1	2	7	0	.	.	.	0	.	.	.	0				0				3	3	3	1	.		.	1	.	.	.	158
160513	93	51	93	40	0513	2	2	4	0	2	2	2	2	2	3	1	1	13	1	2	1	1	11	0.08	1	1	11	0.25	3.5	0				0				2	2	2	1	.		.	2	14	1	.	165
160514	93	51	93	40	0514	2	2	5	0	2	.	1	.	1	.	1	1	13	1	2	3	0	.	.	.	0	.	.	.	0				0				2	2	2	1	.		.	1	.	.	.	158
160515	93	51	93	40	0515	2	2	3	0	.	.	.	.	1	.	3	1	12	1	2	6	1	13	1	1.5	1	14	1.5	2	0				0				1	1	1	1	.		.	1	.	.	.	155
160516	93	51	93	40	0516	2	2	5	0	2	2	2	2	1	.	3	1	12	1	2	1	0	.	.	.	1	12	1	2.5	0				0				2	2	3	1	.		.	1	.	.	.	161
160517	93	51	93	40	0517	2	2	3	0	2	2	1	1	2	3	1	1	13	1	2	4.5	1	14	1	1	1	14	2	1	0				0				3	4	3	1	.		.	1	.	.	.	159
160518	93	51	93	40	0518	2	2	.	0	2	2	2	2	1	.	.	1	14	1	2	6	1	15	15	3	0	.	.	.	0				0				2	3	3	1	.		.	1	.	.	.	158
160519	93	51	93	40	0519	2	2	5	0	2	2	2	2	1	.	1	2	.	.	.	.	0	.	.	.	1	12	0.3	3	0				0				2	2.5	3	1	.		.	1	.	.	.	.
160520	93	51	93	40	0520	2	2	.	0	2	2	2	2	.	.	.	1	16	1	2	4.5	1	16	1	1	1	15	5	1.5	0				0				4	4	5	2	16		.	1	.	.	.	163.6
160521	93	51	93	40	0521	2	2	3	0	2	2	1	2	1	.	3	1	12	1	2	3	0	.	.	.	1	12	.	1	0				0				3	3	3	1	.		.	1	.	.	.	.
160522	93	51	93	40	0522	2	2	2	0	2	2	2	2	2	3	1	1	11	1	2	3.5	1	12	3	2	0	.	.	.	0				0				2.5	3	4	1	.		.	1	.	.	.	159.2
160523	93	51	93	40	0523	2	2	4	0	2	2	2	2	1	1	2	1	11	1	2	3.5	0	.	.	.	1	11	2	2	0				0				2.5	2.5	3	1	.		.	2	15	2	1	161.6
160524	93	51	93	40	0524	2	2	3	0	2	2	1	2	2	3	1	1	12	1	2	1	0	.	.	.	1	13	0.5	1	0				0				2.5	2.5	3	1	.		.	1	.	.	.	153.5
160525	93	51	93	40	0525	2	2	5	0	2	2	2	2	1	3	1	1	12	1	2	2	0	.	.	.	1	12	.	2	0				0				3	3	2	1	.		.	1	.	.	.	158
160526	93	51	93	40	0526	2	2	3	0	2	2	2	2	1	3	1	1	13	1	2	2	1	15	.	.	1	13	.	.	0				0				3.5	3.5	2.5	1	.		.	1	.	.	.	156
160527	93	51	93	40	0527	2	2	.	0	2	.	2	.	2	.	3	1	13	1	2	3.5	0	.	.	.	1	13	2	2	0				0				3	3	3	1	.		.	1	.	.	.	163
160528	93	51	93	40	0528	2	2	5	1	2	2	2	2	1	.	1	1	10	1	2	2	0	.	.	.	1	8	2	2	0				0				2	2	1	1	.		.	2	13	1	.	.
160529	93	51	93	40	0529	2	2	3	0	2	2	1	2	1	.	1	1	12	1	2	5	0	.	.	.	1	14	1	1.5	0				0				3	3	3	1	.		.	1	.	.	.	162
160530	93	51	93	40	0530	2	2	5	0	2	2	2	2	2	3	1	1	13	1	2	7	0	.	.	.	1	12	1	2	0				0				3	3	3	1	.		.	2	15	3	1	147
160531	93	51	93	40	0531	2	2	4	0	2	2	2	2	1	.	1	1	12	1	2	2	0	.	.	.	1	12	.	1	0				0				2.2	3.1	3.8	1	.		.	1	.	.	.	157
160532	93	51	93	40	0532	2	2	4	0	2	2	2	2	1	.	3	2	.	.	.	.	1	9	1	1	1	10	3	2	1	12	1	3	0				3	3	3	1	.		.	1	.	.	.	164
160533	93	51	93	40	0533	2	2	5	0	2	2	2	2	2	3	3	1	12	1	2	2.5	0	.	.	.	1	7	0.4	1.5	0				0				2	1	2	1	.		.	1	.	.	.	160
160534	93	51	93	40	0534	2	2	5	0	2	2	2	2	1	.	2	1	14	1	2	4	0	.	.	.	1	13	.	1	0				0				3	3	3	1	.		.	1	.	.	.	.
161575	75	47	75	210	1575	2	2	5	0	2	2	2	2	1	.	3	1	.	1	1	6	1	16	1	1	1	13	1	2	0				0				3	3	3	1	.		.	2	15	1	.	166
161578	31	17	31	599.87	1578	1	1	5	0	2	2	2	2	1	.	2	1	6	1	2	7	1	13	5	4	1	10	1	2	0				0				4	3	2	1	.		.	1	.	.	.	163
161584	31	17	31	599.87	1584	1	1	4	0	2	2	2	2	1	.	2	1	12	2	2	3	0	.	.	.	0	.	.	.	0				0				2	3	3	1	.		.	1	.	.	.	163
161594	31	17	31	599.87	1594	1	2	4	0	2	2	1	2	1	.	1	1	8	1	2	3.5	1	12	0.25	1	1	.	.	2	1	10	1	3	0				2	1	1	1	.		.	1	.	.	.	.
161601	12	11	12	440	1601	1	2	5	0	2	2	2	2	1	.	2	1	9	1	2	4.5	1	13	2	3	1	12	1	2	0				0				3	3	1.5	1	.		.	1	.	.	.	165
161616	12	11	12	440	1616	1	2	5	0	2	2	2	2	1	3	3	1	10	1	2	3	1	13	0.083	1	1	8	0.25	2	0				0				2	2	2	1	.		.	1	.	.	.	168
161689	32	26	32	52	1689	1	1	4	0	2	2	2	2	.	.	.	2	.	.	.	.	0	.	.	.	0	.	.	.	0				0				.	.	.	1	.		.	1	.	.	.	170
161641	94	52	94	90	1641	2	2	4	0	1	2	1	2	1	3	1	1	12	1	1	10	1	8	0.5	2	1	9	1	2	0				0				4	2	2	1	.		.	1	.	.	.	.
161667	37	12	37	434.57	1667	1	2	5	0	2	2	2	2	1	.	1	1	10	1	1	7	0	.	.	.	1	11	0.5	1	1	12	0.5	2.5	0				1	1	2	1	.		.	1	.	.	.	158
161692	32	26	32	52	1692	1	1	.	0	.	.	.	.	1	.	2	2	.	.	.	.	1	14	5	.	0	.	.	.	0				0				3	3	3	1	.		.	1	.	.	.	.
161714	32	26	32	52	1714	1	1	4	0	2	2	2	2	1	3	.	1	10	1	2	6	1	11	10	3	0	.	.	.	0				0				3	2	1	2	.		.	1	.	.	.	167
161718	76	32	76	241.2	1718	1	2	3	0	2	2	2	2	1	.	1	1	12	1	2	4	0	.	.	.	1	10	5	1	0				0				2	2	3	1	.		.	1	.	.	.	151
161727	76	32	76	241.2	1727	1	2	4	0	2	2	2	2	2	3	2	1	10	1	2	2	0	.	.	.	1	11	0.5	1.5	0				0				1	1	1	1	.		.	1	.	.	.	155
161730	76	32	76	241.2	1730	1	2	3	0	2	2	2	2	1	.	2	1	12	1	2	5	0	.	.	.	0	.	.	.	0				0				.	.	.	1	.		.	1	.	.	.	156
161739	76	32	76	241.2	1739	1	2	2	0	2	2	2	2	2	3	2	1	10	1	1	9	1	12	2	2	1	10	2	1	0				0				2	2	3	1	.		.	1	.	.	.	150
161742	76	32	76	241.2	1742	1	1	4	0	2	2	2	2	1	.	1	1	12	1	2	5	1	13	2	3	1	13	.	.	0				0				2	2	3	1	.		.	1	.	.	.	168
161744	76	32	76	241.2	1744	1	1	4	1	2	2	2	2	1	.	2	2	.	.	.	.	0	.	.	.	0	.	.	.	0				0				3	3	3	1	.		.	1	.	.	.	.
161785	60	16	60	135	1785	2	2	4	1	2	2	2	2	2	3	1	1	11	1	2	4	0	.	.	.	1	12	1	1	0				0				3	3	3	1	.		.	1	.	.	.	168
161788	60	16	60	135	1788	2	2	5	0	2	2	2	2	1	.	1	1	14	1	2	5	1	14	1	2	1	10	3	2	1	14	1	2	0				3	4	2	1	.		.	2	15	2	3	164.4
161909	62	6	62	49.62	1909	2	1	2	0	2	2	2	2	.	.	2	1	13	1	2	.	1	13	4.5	1.5	0	.	.	.	0				0				4	4	3	1	.		.	1	.	.	.	163
161866	16	15	16	90.63	1866	1	2	2	0	2	2	1	2	2	3	1	2	.	.	.	.	0	.	.	.	1	13	1	2	0				0				4	4	4	1	.		.	1	.	.	.	158
161867	16	15	16	90.63	1867	1	2	3	0	2	2	2	2	1	.	2	1	10	1	2	3	0	.	.	.	0	.	.	.	0				0				4	4	4	1	.		.	1	.	.	.	160
161880	53	32	53	529.69	1880	1	1	4	0	2	.	2	.	1	3	2	2	.	.	.	.	0	.	.	.	0	.	.	.	0				0				2	2	4	1	.		.	1	.	.	.	149
161892	53	32	53	529.69	1892	1	1	.	0	2	2	2	2	1	.	1	1	13	1	2	3	1	14	3	3	1	13	1	0.5	0				0				2	2	3	1	.		.	1	.	.	.	152
161905	62	6	62	49.62	1905	2	2	3	0	2	2	2	2	1	.	1	1	13	1	1	8	1	14	7	1	1	14	5	3	0				0				4	4	4	1	.		.	2	15	1	1	163
161959	63	44	63	117.39	1959	2	1	5	1	2	2	2	2	2	3	2	1	12	1	2	5	1	9	15	2	1	8	1	2	1	11	3	5	0				3	2	2	1	.		.	2	9	3	3	166
162018	38	30	38	67.33	2018	1	1	2	0	2	2	2	2	1	3	1	1	12	1	2	5	1	12	1	1	1	12	1	1	1	11	1	0.5	0				2	3	4	2	10		.	2	13	2	1	154
162029	38	30	38	67.33	2029	1	2	3	0	2	.	1	2	2	3	1	1	9	1	1	6.5	0	.	.	.	1	10	1	3	0				0				3.5	3.5	2.5	1	.		.	1	.	.	.	151
162067	64	18	64	1825.38	2067	2	1	3	0	2	2	1	2	1	.	2	1	9	1	2	5	0	.	.	.	0	.	.	.	0				0				3	3	3	1	.		.	2	9	1	.	.
162069	64	18	64	1825.38	2069	2	1	.	0	.	.	.	.	1	.	3	1	14	1	2	2	1	13	2	6	0	.	.	.	0				0				4	4	4	1	.		.	2	13	1	.	180
162070	64	18	64	1825.38	2070	2	1	3	0	2	2	2	2	1	.	2	1	.	1	1	4	1	10	4.5	1.5	1	11	.	.	0				0				3	2	2	1	.		.	1	.	.	.	166
162258	40	11	40	440	2258	1	1	3	0	2	2	2	2	1	.	1	2	.	.	.	.	1	8	3	2	1	8	1	2	1	10	2	4	0				3	3	3	1	.		.	1	.	.	.	164
162084	95	11	95	1262.61	2084	1	1	.	0	2	2	2	2	1	.	1	1	12	1	2	6.5	1	14	6	2.5	1	14	1	1	0				0				3	3	3	1	.		.	2	10	1	.	175
162090	95	11	95	1262.61	2090	1	1	.	0	2	.	2	.	1	.	2	2	.	.	.	.	1	3	20	7	0	.	.	.	0				0				3	2	1	1	.		.	1	.	.	.	153
162097	65	45	65	69.23	2097	2	1	2	0	2	.	2	.	1	.	2	1	13	1	2	7	1	12	3	4	1	9	2	1	0				0				4	3	3	1	.		.	1	.	.	.	165
162104	65	45	65	69.23	2104	2	1	3	0	.	.	.	.	2	3	1	1	14	1	2	3	1	15	5	2	1	16	4	1	0				0				4	4	3	1	.		.	1	.	.	.	176
162141	96	18	96	717.88	2141	2	2	5	0	2	2	2	2	1	.	1	1	14	1	1	7	1	15	5	2	1	14	5	1	0				0				3	3	3	1	.		.	1	.	.	.	.
162158	77	7	77	173.25	2158	2	2	.	0	1	2	2	2	1	3	1	1	15	1	2	3.5	1	16	1	2	1	4	1	1	1	12	1	3	0				2	1	2.5	1	.		.	1	.	.	.	170
162169	77	7	77	173.25	2169	2	2	5	0	2	2	2	2	1	.	1	2	.	.	.	.	1	13	.	1	1	6	.	10	0				0				3	3	3	1	.		.	1	.	.	.	157.9
162201	66	20	66	172.13	2201	1	1	4	0	1	2	2	2	1	.	2	1	10	1	2	5	1	11	10	5	1	12	1	5	0				0				1.5	1.5	1.5	2	13		.	1	.	.	.	178.5
162204	66	20	66	172.13	2204	1	2	3	0	2	2	2	2	1	.	2	1	11	1	1	6	0	.	.	.	0	.	.	.	0				0				1	2	2	1	.		.	1	.	.	.	150
162223	39	13	39	53	2223	1	2	5	0	2	2	2	2	.	3	.	2	.	.	.	.	0	.	.	.	0	.	.	.	0				0				.	.	.	1	.		.	1	.	.	.	157
162262	21	19	21	98.55	2262	1	1	.	0	2	2	2	2	1	.	3	1	11	1	2	3	1	11	4	4	1	11	.	.	0				0				2	2	3	1	.		.	1	.	.	.	166
162398	41	31	41	138	2398	2	1	.	0	2	.	2	.	2	3	1	1	13	1	1	7	1	8	15	3	0	.	.	.	0				0				3	3	3	1	.		.	2	15	1	.	183
162312	97	53	97	150	2312	2	1	5	0	2	2	2	2	1	3	2	1	13	1	2	3	1	12	1	5	1	12	1	2	0				0				2	3	2	1	.		.	2	15	2	3	179
162320	97	53	97	150	2320	2	1	.	0	2	2	2	2	1	.	2	1	9	1	1	7	1	9	10	3	1	11	1	1	0				0				1	1	3	1	.		.	2	15	1	.	175
162334	97	53	97	150	2334	2	1	3	1	2	2	2	2	2	3	2	1	12	1	2	4	0	.	.	.	0	.	.	.	0				0				3	2	2	1	.		.	1	.	.	.	175
162361	17	16	17	139.82	2361	2	2	3	0	1	2	1	2	1	.	1	1	14	1	1	6	0	.	.	.	1	12	1	1.5	0				0				2	2	3	1	.		.	1	.	.	.	161
162386	41	31	41	138	2386	2	1	2	0	2	2	2	2	2	3	.	1	15	1	2	3	1	12	.	.	0	.	.	.	0				0				3	3	3	1	.		.	2	15	2	1	175
162389	41	31	41	138	2389	2	2	5	0	2	2	1	1	2	3	1	1	10	1	1	7	1	14	1	1	1	12	3	2	0				0				3	3	3	1	.		.	2	15	2	1	.
162408	98	29	98	81.52	2408	2	1	.	0	2	2	1	2	1	.	1	1	11	1	2	4	1	10	20	2	1	13	8	1.5	0				0				3	2.5	2	2	13	30	8	2	13	4	5	172
162412	98	29	98	81.52	2412	2	1	2	0	2	2	2	2	1	3	2	1	.	1	2	2	1	12	5	2	1	14	1	1	0				0				4	3	3	1	.		.	1	.	.	.	175
162419	98	29	98	81.52	2419	2	1	5	0	2	2	2	2	1	.	2	1	13	1	2	3	1	13	5	2	1	13	3	2	0				0				3	4	4	1	.		.	1	.	.	.	176
162422	98	29	98	81.52	2422	2	1	.	0	2	2	2	2	1	.	3	1	13	1	2	4	1	.	5	2.5	1	.	1	1.5	0				0				4	4	4	1	.		.	1	.	.	.	172
162425	98	29	98	81.52	2425	2	1	2	0	2	2	2	2	1	.	2	2	.	.	.	.	0	.	.	.	0	.	.	.	0				0				3	3	3	1	.		.	1	.	.	.	169
162440	42	32	42	120.6	2440	1	2	5	2	2	2	2	2	1	.	1	1	9	1	2	4	0	.	.	.	1	8	3.5	2.5	0				0				.	.	.	1	.		.	1	.	.	.	160
162452	84	23	84	128.71	2452	2	2	3	0	2	2	2	2	1	.	2	1	13	1	2	2	1	15	20	2	0	.	.	.	0				0				3	3	3	1	.		.	1	.	.	.	156
162453	84	23	84	128.71	2453	2	2	4	0	2	2	2	2	1	.	3	1	11	1	1	7	1	12	1	1	1	12	3	2	0				0				4	4	4	1	.		.	2	13	4	3	166
162460	84	23	84	128.71	2460	2	1	3	0	2	2	2	2	1	.	3	2	.	.	.	.	1	13	14	2	0	.	.	.	0				0				3	3	3	1	.		.	1	.	.	.	173
162474	84	23	84	128.71	2474	2	2	.	0	2	2	1	2	1	.	1	1	.	1	2	5	1	17	3	1	1	12	1	2	0				0				3	3	3	1	.		.	1	.	.	.	162
162485	43	33	43	216	2485	2	1	4	0	2	.	1	2	1	.	1	1	17	1	2	3	1	15	1	1	1	16	1	1	0				0				3	3	3	1	.		.	1	.	.	.	176
162491	43	33	43	216	2491	2	1	5	1	2	2	2	2	1	.	3	1	13	1	2	3	1	7	4	3	0	.	.	.	0				0				2	2	2	1	.		.	2	.	.	.	170
162492	43	33	43	216	2492	2	1	3	0	2	2	2	2	1	.	2	1	15	1	2	3	1	14	2	2	1	16	1	2	0				0				3	3	3	1	.		.	1	.	.	.	172
162495	43	33	43	216	2495	2	1	5	0	2	2	2	2	1	.	2	1	12	1	2	3	1	12	1	1	1	12	1	1	0				0				2	2	1	1	.		.	1	.	.	.	.
162496	43	33	43	216	2496	2	1	5	0	2	2	2	2	1	.	2	1	13	.	2	4	1	14	2	2	0	.	.	.	0				0				3	3	3	1	.		.	1	.	.	.	172
162558	14	13	14	28.62	2558	1	1	3	0	2	2	2	2	1	.	1	1	11	1	2	4	1	12	10	2	1	12	3	2	0				0				.	.	.	1	.		.	2	12	4	1	163
162575	14	13	14	28.62	2575	1	1	2	0	.	.	.	.	.	1	2	2	.	.	.	.	0	.	.	.	0	.	.	.	0				0				3	3	3	1	.		.	1	.	.	.	159.5
162593	78	13	78	39.75	2593	1	1	.	0	2	2	2	2	1	.	1	1	9	1	2	4	0	.	.	.	1	11	4	1	1	12	2	1	0				3	3	2	1	.		.	1	.	.	.	163
162601	78	13	78	39.75	2601	1	1	5	0	2	2	2	2	1	3	2	2	.	.	.	.	0	.	.	.	0	.	.	.	0				0				1	1	1	1	.		.	1	.	.	.	155
162603	78	13	78	39.75	2603	1	1	.	0	2	2	2	2	1	.	2	1	10	2	2	4	1	12	.	1	1	.	.	.	0				0				3	3	3	1	.		.	1	.	.	.	151
162611	15	14	15	171.35	2611	2	2	5	0	2	2	2	2	1	.	1	1	11	1	2	4	1	14	2	2	1	11	.	1	0				0				3	3	3	1	.		.	1	.	.	.	170
162678	7	7	7	152.44	2678	2	2	4	0	2	2	2	2	1	.	1	1	10	1	2	1.5	1	8	2	2.5	1	6	4	3.5	1	15	4	24	0				3	4	5	1	.		.	1	.	.	.	167.4
162679	7	7	7	152.44	2679	2	2	3	0	2	2	2	2	1	.	1	1	11	1	2	6	1	12	15	2	1	10	15	0.5	0				0				4	3	2	1	.		.	2	14	2	2	164
162682	7	7	7	152.44	2682	2	2	4	0	1	1	2	2	1	.	1	1	10	1	1	6	0	.	.	.	1	11	1	1	0				0				1.5	2	2	1	.		.	1	.	.	.	161
162684	7	7	7	152.44	2684	2	2	5	0	2	2	2	2	1	.	1	1	13	1	2	2	0	.	.	.	1	15	1	2	0				0				2	2	2	1	.		.	1	.	.	.	161
162687	7	7	7	152.44	2687	2	2	5	0	2	.	2	.	1	.	2	1	14	1	2	2	0	.	.	.	1	14	1	1	0				0				3	2.5	2.5	1	.		.	1	.	.	.	159
162694	7	7	7	152.44	2694	2	2	5	0	1	2	2	2	1	.	1	1	13	1	2	4	0	.	.	.	1	8	0.25	1.5	0				0				1.5	2.5	3	1	.		.	1	.	.	.	160.3
162703	24	22	24	48	2703	1	1	3	0	2	2	2	2	1	.	2	2	.	.	.	.	0	.	.	.	0	.	.	.	0				0				3	3	3	1	.		.	1	.	.	.	.
162704	24	22	24	48	2704	1	1	5	0	2	2	2	2	1	.	2	2	.	.	.	.	1	13	6	1	1	11	.	1	0				0				2	2	3	1	.		.	1	.	.	.	167
162708	24	22	24	48	2708	1	1	5	0	2	2	2	2	1	.	3	1	13	1	2	6	1	9	3.5	1.5	0	.	.	.	0				0				4	3	4	1	.		.	1	.	.	.	139.8
162709	24	22	24	48	2709	1	1	3	0	2	2	1	2	2	3	2	1	10	1	2	6	1	11	3	2	1	11	1	1	0				0				3	3	2	1	.		.	1	.	.	.	154
162714	24	22	24	48	2714	1	1	.	0	2	2	2	2	1	.	1	2	.	.	.	.	0	.	.	.	0	.	.	.	0				0				3	4	3	1	.		.	1	.	.	.	.
162717	24	22	24	48	2717	1	1	2	0	2	2	2	2	1	3	1	1	12	1	1	6	1	12	1	2	1	13	.	.	0				0				2	1	2	1	.		.	1	.	.	.	159
162745	85	48	85	213	2745	2	2	5	0	.	.	.	.	1	.	1	1	15	1	2	1.5	0	.	.	.	1	14	1	.	0				0				1	1	2	1	.		.	1	.	.	.	156
162749	85	48	85	213	2749	2	2	5	0	2	2	2	2	1	.	1	1	13	1	2	3	1	14	1	3	1	13	1	2	1	14	1	4	0				2	2	2	1	.		.	2	15	2	1	168
162754	85	48	85	213	2754	2	2	.	0	2	2	2	2	1	3	2	1	.	1	2	2	0	.	.	.	1	.	.	.	0				0				3	3	3	1	.		.	1	.	.	.	160
162756	85	48	85	213	2756	2	2	3	0	2	2	2	2	1	.	2	1	10	1	2	3	0	.	.	.	1	10	1	2.5	0				0				2	2	2	1	.		.	1	.	.	.	156.7
162760	85	48	85	213	2760	2	2	3	1	2	.	2	.	1	.	1	1	11	1	2	.	0	.	.	.	1	15	3	1.5	0				0				2	1	2	1	.		.	2	16	2	1	165
162769	25	23	25	53	2769	2	2	4	0	2	2	2	2	1	.	1	1	16	1	2	5	0	.	.	.	1	.	.	1.5	0				0				4	4	3	1	.		.	1	.	.	.	165
162814	68	46	68	452	2814	1	1	3	0	2	2	2	2	1	.	2	1	11	3	1	7	1	9	4	2	1	12	1	1	0				0				4	3	3	1	.		.	2	13	3	1	165
162853	18	17	18	75.26	2853	1	2	2	0	2	2	2	2	2	3	3	1	11	1	1	7	1	13	2	1.5	1	14	1	2	0				0				3	2	2	1	.		.	1	.	.	.	161
162854	18	17	18	75.26	2854	1	1	5	0	2	2	1	2	.	3	.	1	.	1	2	3	0	.	.	.	0	.	.	.	0				0				4	3	3	.	.		.	.	.	.	.	153
162867	18	17	18	75.26	2867	1	1	2	0	2	2	2	2	1	3	2	2	.	.	.	.	0	.	.	.	0	.	.	.	0				0				3	3	3	1	.		.	1	.	.	.	.
162870	18	17	18	75.26	2870	1	1	4	0	2	2	2	2	1	.	1	2	.	.	.	.	0	.	.	.	0	.	.	.	0				0				.	.	.	1	.		.	1	.	.	.	150
162873	18	17	18	75.26	2873	1	1	3	0	2	2	2	2	1	.	3	1	11	2	.	.	0	.	.	.	0	.	.	.	0				0				2	2	2	.	.		.	1	.	.	.	175
162894	18	17	18	75.26	2894	1	1	.	0	.	.	.	.	.	.	.	.	.	.	.	.	0	.	.	.	0	.	.	.	0				0				.	.	.	.	.		.	.	.	.	.	.
162908	18	17	18	75.26	2908	1	1	5	1	2	2	2	2	.	.	1	1	13	1	2	6	1	11	1	4	1	6	1	1	0				0				2	2	2	2	1		.	1	.	.	.	152
162926	18	17	18	75.26	2926	1	1	3	0	2	2	2	2	.	.	.	1	12	1	1	3	1	13	2	2	1	13	1	2	0				0				4	4	3	1	.		.	1	.	.	.	159
162936	18	17	18	75.26	2936	1	1	2	0	2	2	2	2	1	3	2	1	10	2	2	5	1	12	7	2	1	12	1	1	0				0				3	3	3	.	.		.	.	.	.	.	147
162937	18	17	18	75.26	2937	1	1	5	0	2	2	2	2	1	3	3	1	13	1	2	4	1	13	4	3	0	.	.	.	0				0				2	2	2	1	.		.	1	.	.	.	.
162939	18	17	18	75.26	2939	1	1	5	0	2	2	2	2	1	.	1	1	11	1	2	5	1	12	5	2	1	12	1	2	1	11	1	3	0				2	2	2	1	.		.	.	.	.	.	164
162942	18	17	18	75.26	2942	1	1	5	0	2	2	2	2	1	.	1	2	.	.	.	.	0	.	.	.	1	.	1	1	1	3		3	0				.	.	.	.	.		.	.	.	.	.	155
162943	18	17	18	75.26	2943	1	1	.	0	2	.	2	.	1	1	2	1	12	1	1	8	1	11	2	3	1	13	2	4	0				0				4	3	2	1	.		.	2	11	1	.	168
162944	18	17	18	75.26	2944	1	1	5	0	2	.	2	.	1	.	1	1	12	1	2	7	0	.	.	.	0	.	.	.	0				0				1	1	1	1	.		.	1	.	.	.	167
162985	18	17	18	75.26	2985	1	2	5	0	2	2	2	2	.	.	.	1	12	1	2	4	0	.	.	.	1	12	1	2	0				0				3	1	.	1	.		.	1	.	.	.	152
162988	18	17	18	75.26	2988	1	1	5	1	2	2	2	2	1	.	3	1	11	1	2	5	1	13	20	1	1	7	3	1	1	13	1	1	0				3	3	2	1	.		.	1	.	.	.	170
162989	18	17	18	75.26	2989	1	1	4	0	2	1	2	2	2	1	3	1	10	1	1	4	1	.	2	2	1	.	2	4	0				0				2	2	2	1	.		.	1	.	.	.	152
162990	18	17	18	75.26	2990	1	1	5	0	2	2	2	2	1	.	2	1	12	1	1	7	1	10	1	1	1	10	1	1	0				0				4	4	4	1	.		.	1	.	.	.	155
163000	18	17	18	75.26	3000	1	2	.	0	2	2	2	2	1	3	2	1	14	1	2	6	1	.	.	.	1	11	2	2	0				0				3	4	3	1	.		.	1	.	.	.	.
162843	18	17	18	75.26	2843	1	1	1	0	2	2	2	2	2	3	1	1	12	1	2	4	1	13	10	1	0	.	.	.	0				0				4	3	2	1	.		.	1	.	.	.	161
160059	79	20	79	35.06	0059	1	1	2	0	2	2	2	2	1	3	2	1	10	1	2	3	0	.	.	.	0	.	.	.	0				0				4	4	4	2	.		.	1	.	.	.	.
160066	55	1	55	39.71	0066	2	2	.	0	2	2	2	2	1	.	2	1	12	1	2	6	1	12	3	2	1	11	4	2	1	14	2	3	0				2	2	3	1	.		.	2	15	3	5	161.7
160067	55	1	55	39.71	0067	2	2	3	0	2	.	2	.	2	3	1	1	9	1	1	7	0	.	.	.	0	.	.	.	0				0				3	3	3	1	.		.	1	.	.	.	.
160077	55	1	55	39.71	0077	2	1	2	0	2	.	1	2	1	.	2	1	14	3	2	6	1	14	2	2	1	15	1	1	0				0				2	3	3	1	.		.	1	.	.	.	.
160106	86	30	86	290.05	0106	1	2	5	1	2	2	2	2	2	3	1	1	10	1	2	6	0	.	.	.	1	6	1	1	0				0				3	3	3	1	.		.	2	11	2	1	150
160108	86	30	86	290.05	0108	1	1	5	1	2	2	2	2	1	.	1	1	12	1	2	5	1	11	1	2	1	7	1	1	0				0				3	3	3	1	.		.	1	.	.	.	163
160135	45	35	45	228.13	0135	1	2	5	0	2	2	2	2	1	3	3	1	9	1	2	4	1	7	.	.	1	11	2	1	0				0				3	3	3	1	.		.	1	.	.	.	148
160144	45	35	45	228.13	0144	1	1	4	0	2	2	2	2	1	.	2	1	13	2	2	1	0	.	.	.	0	.	.	.	0				0				2	2	2	1	.		.	1	.	.	.	154
160146	45	35	45	228.13	0146	1	2	4	0	2	2	2	2	2	.	2	2	.	.	.	.	0	.	.	.	1	14	1	1	0				0				1	1	3	1	.		.	1	.	.	.	163
160156	87	28	87	134.68	0156	2	1	4	0	2	2	2	2	1	.	2	1	13	1	2	4	1	12	3	1.5	1	7	1	3	0				0				3	3	2	1	.		.	1	.	.	.	171.4
160160	87	28	87	134.68	0160	2	1	4	0	2	2	2	2	2	3	1	1	12	1	2	2	1	15	.	2	1	12	.	3	0				0				2.5	2.5	2.5	1	.		.	2	15	2	1	168
160161	87	28	87	134.68	0161	2	1	4	0	2	2	2	2	1	.	1	1	15	1	2	2	0	.	.	.	0	.	.	.	0				0				3	3	2	1	.		.	1	.	.	.	173
160177	46	36	46	278.57	0177	2	2	.	0	2	2	2	2	1	.	1	1	14	1	1	5	1	15	1	2	1	13	5	1	0				0				3	4	3	1	.		.	1	.	.	.	160
160198	46	36	46	278.57	0198	2	2	3	0	2	2	2	2	1	.	1	1	11	1	1	6	1	11	5	4	1	12	5	2	0				0				2	3	4	1	.		.	1	.	.	.	153
160200	46	36	46	278.57	0200	2	2	2	0	2	.	2	.	1	.	3	1	13	1	2	4.5	1	13	0.16	2	1	.	0.3	1	0				0				1.5	2	3	1	.		.	1	.	.	.	155
160218	22	20	22	153	0218	1	1	3	0	2	2	2	2	1	.	2	1	12	1	2	2	0	.	.	.	0	.	.	.	0				0				1	1	1	1	.		.	1	.	.	.	160
160226	22	20	22	153	0226	1	2	3	0	2	2	2	2	1	.	1	1	9	1	2	4	0	.	.	.	1	9	1	1	0				0				3	2	2	1	.		.	1	.	.	.	161
160236	47	37	47	216	0236	1	2	3	0	2	2	2	2	1	.	3	1	9	1	2	4	1	12	1	3	1	10	2	3	0				0				4	3	2	1	.		.	1	.	.	.	170
160238	47	37	47	216	0238	1	2	5	0	2	2	2	2	1	.	2	1	7	1	2	3	0	.	.	.	1	12	2	0.5	0				0				1	2	3	1	.		.	1	.	.	.	151
160246	47	37	47	216	0246	1	2	2	1	2	2	2	2	1	.	3	1	7	1	2	4	0	.	.	.	1	11	2	3.5	0				0				2	2	2	1	.		.	1	.	.	.	154
160247	47	37	47	216	0247	1	2	3	0	2	2	2	2	1	.	1	1	9	1	2	4	1	11	7	3	1	8	7	3	1	13	1	2	0				2	1	2	1	.		.	2	7	2	2	161
160248	47	37	47	216	0248	1	2	3	0	2	2	2	2	1	.	1	1	12	1	2	4	0	.	.	.	1	13	4	1	0				0				3	3	3	1	.		.	1	.	.	.	159.5
160251	47	37	47	216	0251	1	2	5	0	2	2	2	2	1	.	1	1	9	1	2	2	0	.	.	.	1	9	1	2	0				0				2	2	2	1	.		.	1	.	.	.	160
160253	26	24	26	330.91	0253	2	1	5	1	2	2	2	2	1	.	2	1	15	1	2	3	1	9	15	3	1	13	.	.	0				0				3	3	3	1	.		.	1	.	.	.	170
160265	26	24	26	330.91	0265	2	1	4	0	2	2	2	2	1	.	3	1	12	1	2	6	1	13	2	3	1	13	1	2	0				0				3	2	2	1	.		.	2	15	2	1	174
160276	26	24	26	330.91	0276	2	1	5	0	2	.	2	.	1	.	1	1	9	1	.	3	1	15	2	2	1	16	1	2	1	15	2	4	0				1	2	2	1	.		.	2	13	2	1	169
160282	26	24	26	330.91	0282	2	1	2	0	2	2	2	2	1	.	1	1	14	1	2	5	1	11	5	2	1	11	1	1	0				0				3	3	3	2	.		.	2	12	2	1	173.4
160285	26	24	26	330.91	0285	2	1	5	1	2	2	2	2	1	3	2	1	13	1	1	5	1	13	2	3	1	16	2	2	0				0				3	3	2	1	.		.	1	.	.	.	175.4
160307	99	18	99	847.5	0307	2	2	4	0	2	2	2	2	1	.	3	1	12	1	2	5	1	12	0.5	1	1	12	2	2	0				0				2	2	2	1	.		.	1	.	.	.	154
160324	56	40	56	190	0324	1	1	4	0	1	1	2	2	1	.	2	2	.	.	.	.	0	.	.	.	0	.	.	.	0				0				1	1	1	1	.		.	1	.	.	.	153
160325	56	40	56	190	0325	1	1	5	0	2	2	2	2	1	.	1	2	.	.	.	.	1	12	.	.	1	2	.	.	0				0				3	3	3	1	.		.	1	.	.	.	153
160327	56	40	56	190	0327	1	1	4	0	2	2	1	2	1	3	2	1	11	1	2	4	0	.	.	.	1	7	.	1	0				0				1	2	2	1	.		.	1	.	.	.	165
160347	27	19	27	257.93	0347	1	1	4	0	1	2	2	2	1	.	2	1	12	1	2	5	1	12	7	1	0	.	.	.	0				0				4	3	3	1	.		.	1	.	.	.	162
160349	27	19	27	257.93	0349	1	1	5	0	2	2	2	2	1	.	2	1	12	1	2	5	0	.	.	.	1	12	1	1	0				0				2	2	2	1	.		.	1	.	.	.	163
160355	27	19	27	257.93	0355	1	1	5	0	2	2	2	2	1	.	2	2	.	.	.	.	1	13	20	2	1	12	2	2	0				0				5	5	5	1	.		.	1	.	.	.	150
160365	9	9	9	180	0365	1	1	5	0	2	2	2	2	1	.	2	1	13	1	2	6	1	12	3	2	0	.	.	.	0				0				2	3	2	1	.		.	1	.	.	.	155
160397	33	17	33	657	0397	1	1	.	0	.	.	.	.	1	.	2	2	.	.	.	.	1	11	4	2	1	10	1	1	0				0				3	3	2	1	.		.	1	.	.	.	160
160404	33	17	33	657	0404	1	2	5	0	2	2	2	2	1	.	3	1	12	1	2	4	0	.	.	.	1	11	1	2	0				0				2	2	1	1	.		.	1	.	.	.	158
160407	33	17	33	657	0407	1	2	5	0	2	2	1	1	1	.	1	1	9	1	2	3	1	11	3	2	1	7	3	1	0				0				3	2	2	1	.		.	1	.	.	.	163
160415	34	27	34	1267.5	0415	2	1	5	0	.	2	.	2	1	.	1	1	12	1	2	3	1	14	4	4	1	15	1	2	0				0				3	3	3	1	.		.	1	.	.	.	176
160427	34	27	34	1267.5	0427	2	1	4	0	2	2	2	2	1	.	2	1	15	1	2	3	1	14	1	.	0	.	.	.	0				0				1	1	1	1	.		.	1	.	.	.	170
160433	34	27	34	1267.5	0433	2	1	4	1	2	2	2	2	1	3	2	1	12	1	2	1	1	12	1	1	1	12	1	1	0				0				3	3	3	1	.		.	1	.	.	.	171
160443	10	10	10	311.75	0443	1	1	4	1	.	.	.	.	1	.	1	2	.	.	.	.	0	.	.	.	0	.	.	.	0				0				3	3	3	1	.		.	1	.	.	.	.
160448	10	10	10	311.75	0448	1	1	.	0	2	2	2	2	1	.	2	1	14	1	2	4	1	11	20	2	1	13	0.5	1	1	11	1	2.5	0				4	4	4	2	13		.	1	.	.	.	.
160456	10	10	10	311.75	0456	1	1	4	0	2	2	2	2	1	3	1	1	12	1	2	3.5	1	12	3	2	0	.	.	.	0				0				2	2	2	1	.		.	1	.	.	.	170.1
160461	10	10	10	311.75	0461	1	1	4	0	2	2	2	2	1	.	2	1	11	1	2	4	0	.	.	.	0	.	.	.	0				0				2	2	2	1	.		.	1	.	.	.	175
160463	10	10	10	311.75	0463	1	1	2	0	2	2	1	2	1	3	1	2	.	.	.	.	1	12	8	3	0	.	.	.	0				0				3	3	2	1	.		.	1	.	.	.	160
160464	10	10	10	311.75	0464	1	1	1	0	2	2	2	2	1	.	1	1	13	1	2	4	1	13	2	1	0	.	.	.	0				0				2	2	2	1	.		.	1	.	.	.	160
160468	10	10	10	311.75	0468	1	1	5	1	2	2	2	2	1	.	3	1	11	1	2	7	1	11	2	2	0	.	.	.	0				0				2	2	1	1	.		.	1	.	.	.	161
160480	69	19	69	113.33	0480	1	2	2	0	1	2	2	2	1	.	3	1	11	1	2	6	0	.	.	.	1	13	4	1	0				0				2.5	2	2	1	.		.	1	.	.	.	160
160492	69	19	69	113.33	0492	1	2	2	1	1	2	1	2	1	.	2	1	11	1	2	5	0	.	.	.	1	13	2	1	0				0				2	3	2	1	.		.	1	.	.	.	155
160539	100	54	100	410	0539	1	2	2	0	2	2	2	2	1	.	2	1	9	1	2	6	0	.	.	.	1	12	5	1	0				0				4	4	3	1	.		.	1	.	.	.	140
160549	100	54	100	410	0549	1	2	4	0	2	2	2	2	1	3	2	1	12	1	2	4	0	.	.	.	1	12	0.5	1	0				0				2	2	2	1	.		.	1	.	.	.	157
160559	100	54	100	410	0559	1	2	5	0	2	2	2	2	1	.	3	2	.	.	.	.	0	.	.	.	1	12	10	1	0				0				2	2	2	1	.		.	1	.	.	.	152
160576	101	55	101	288.48	0576	2	2	2	0	2	.	2	.	1	.	1	1	14	1	2	1	1	15	.	1	1	12	2	1	0				0				3	3	3	1	.		.	1	.	.	.	166
160611	29	25	29	267.43	0611	1	1	5	0	1	2	2	2	2	3	1	1	8	1	2	6	0	.	.	.	0	.	.	.	0				0				2	2	2	1	.		.	1	.	.	.	162
160621	80	12	80	333.6	0621	1	2	.	0	2	2	2	2	1	.	2	2	.	.	.	.	1	12	1	1	1	12	1	1	1	12	2	4	0				4	3	3	1	.		.	1	.	.	.	157
160623	80	12	80	333.6	0623	1	1	3	2	2	2	2	2	1	.	3	1	12	1	2	8	0	.	.	.	1	12	1	1	0				0				1.5	1.5	1.5	1	.		.	1	.	.	.	145
160625	80	12	80	333.6	0625	1	1	4	0	1	2	2	2	1	.	2	1	13	1	2	1	0	.	.	.	0	.	.	.	0				0				1	1	1	1	.		.	1	.	.	.	168
160626	80	12	80	333.6	0626	1	1	4	1	2	2	2	2	.	.	2	1	12	3	1	5	1	11	1	4	1	11	1	2	0				0				1	1	1	1	.		.	2	6	.	.	149
160644	88	49	88	200.12	0644	2	2	5	0	2	2	2	2	1	.	1	1	11	1	2	1.5	1	11	2	1	1	12	1	2.5	1	13	2.5	3	0				3	3	3	1	.		.	2	10	1	1	159
160660	57	41	57	322.76	0660	2	2	5	1	2	.	2	.	1	.	1	1	15	1	2	5	1	13	2	1	1	8	3	2	0				0				.	.	.	1	.		.	1	.	.	.	168
160671	57	41	57	322.76	0671	2	2	2	0	2	2	2	2	1	.	3	1	14	1	2	4	1	15	1	1	0	.	.	.	0				0				4	3	2	1	.		.	1	.	.	.	162
160688	70	47	70	700	0688	2	2	2	0	2	2	1	2	1	.	1	1	10	1	2	6.5	1	15	1	2	1	10	5	3	0				0				4	4	3	1	.		.	1	.	.	.	152
160712	48	22	48	267.84	0712	1	1	5	0	2	2	2	2	1	.	2	1	10	1	2	4	0	.	.	.	0	.	.	.	0				0				3	3	3	1	.		.	1	.	.	.	151
160718	48	22	48	267.84	0718	1	1	5	0	1	2	2	2	1	.	2	2	.	.	.	.	0	.	.	.	0	.	.	.	0				0				2	2	1	2	.		.	1	.	.	.	.
160734	3	3	3	291.2	0734	2	2	5	0	2	2	2	2	1	.	1	1	11	1	1	5.5	1	10	1	5	1	9	1	2	0				0				2.5	2.5	2.5	1	.		.	1	.	.	.	162.5
160741	89	11	89	500	0741	1	1	5	0	2	.	2	.	1	.	2	1	11	1	2	4	1	12	2	2	1	12	1	2	0				0				3	3	3	1	.		.	1	.	.	.	163
160768	90	50	90	138	0768	1	2	5	0	2	2	2	2	1	3	1	1	9	1	1	8	0	.	.	.	1	11	3	.	0				0				2	2	1	1	.		.	1	.	.	.	162
160786	90	50	90	138	0786	1	2	5	0	.	.	.	.	1	.	3	1	10	1	2	4	0	.	.	.	1	.	1	1	0				0				1	1	1	1	.		.	1	.	.	.	145
160788	90	50	90	138	0788	1	2	5	0	2	2	2	2	1	.	1	1	12	1	2	4	1	13	0.5	2	1	12	0.5	2	0				0				2	2	1	1	.		.	1	.	.	.	160
160796	4	4	4	474	0796	1	1	.	0	.	.	.	.	1	3	2	1	12	1	2	6	0	.	.	.	0	.	.	.	0				0				4	4	4	1	.		.	1	.	.	.	.
160802	4	4	4	474	0802	1	1	5	0	2	.	2	.	.	.	2	1	11	1	2	2	1	11	7	2	0	.	.	.	0				0				2	2	3	1	.		.	1	.	.	.	176
160803	4	4	4	474	0803	1	1	4	0	2	2	2	2	1	3	1	1	13	2	2	4	1	12	8	1	0	.	.	.	0				0				3	3	3	1	.		.	2	11	2	2	155
160830	49	1	49	187.5	0830	2	1	3	0	2	2	2	2	1	.	2	1	12	1	2	5	1	11	10	2	1	8	1	2	1	8	2	3	0				3	3	2	1	.		.	1	.	.	.	170
160841	29	25	29	267.43	0841	1	1	5	0	1	2	1	2	1	.	1	1	12	2	2	4	0	.	.	.	0	.	.	.	0				0				1	2	1	1	.		.	1	.	.	.	168
160850	71	32	71	402	0850	1	1	5	0	2	2	2	2	1	.	2	1	12	1	2	6	1	12	5	5	0	.	.	.	0				0				1	3	1	1	.		.	1	.	.	.	174
160860	71	32	71	402	0860	1	2	4	0	2	2	2	2	1	.	3	1	11	1	2	2	0	.	.	.	1	11	5	3	0				0				1	1	1	1	.		.	1	.	.	.	150.9
160864	71	32	71	402	0864	1	1	5	0	2	2	2	2	1	.	2	1	12	3	2	3	1	14	1	1	0	.	.	.	0				0				3	2.5	3	1	.		.	1	.	.	.	165
160867	71	32	71	402	0867	1	1	5	0	2	.	2	.	2	3	1	1	.	2	2	7.5	1	12	.	1	1	6	.	2	0				0				4	3	3	1	.		.	1	.	.	.	162
160876	48	22	48	267.84	0876	1	1	5	0	2	2	2	2	1	.	2	1	10	1	2	4	0	.	.	.	0	.	.	.	0				0				3	3	3	1	.		.	1	.	.	.	151
160877	48	22	48	267.84	0877	1	1	5	0	1	2	2	2	1	.	2	2	.	.	.	.	0	.	.	.	0	.	.	.	0				0				2	2	1	2	.		.	1	.	.	.	.
160895	28	17	28	584	0895	1	1	5	0	2	2	2	2	1	.	2	1	12	1	2	3	0	.	.	.	1	12	0.5	1	0				0				1	1	1	1	.		.	1	.	.	.	153
160907	5	5	5	95	0907	1	2	4	0	2	2	2	2	1	.	1	1	12	1	2	3	0	.	.	.	1	12	2	1	0				0				2.5	2.5	2.5	1	.		.	1	.	.	.	150
160923	5	5	5	95	0923	1	2	.	0	2	2	2	2	1	.	2	1	.	1	2	4	1	13	2	1	1	13	1	1	0				0				3	3	3	1	.		.	1	.	.	.	157
160929	58	42	58	138.1	0929	1	1	3	0	2	2	2	2	.	.	1	1	10	1	2	3	1	13	1	1	1	12	.	2	1	10	1	2	0				3	2	3	1	.		.	1	.	.	.	160
160329	56	40	56	190	0329	1	1	4	0	.	2	.	2	1	.	1	1	13	1	2	2	1	8	10	1	0	.	.	.	0				0				3	3	2	1	.		.	1	.	.	.	141
160937	58	42	58	138.1	0937	1	1	2	0	2	2	2	2	1	.	2	2	.	.	.	.	1	12	2	1.5	0	.	.	.	0				0				3	3	3	1	.		.	1	.	.	.	172
160951	81	48	81	461.5	0951	2	2	5	1	2	2	2	2	2	3	1	1	14	1	1	6	0	.	.	.	1	14	10	1	0				0				4	3	3	1	.		.	1	.	.	.	155
160956	81	48	81	461.5	0956	2	2	3	1	2	2	2	2	1	.	1	1	13	1	2	2	0	.	.	.	1	15	2	2	0				0				3	3	3	1	.		.	2	15	2	2	156
160958	81	48	81	461.5	0958	2	2	5	0	2	2	1	2	2	.	1	1	14	1	2	5	0	.	.	.	1	13	1	1	0				0				2	2	3	1	.		.	1	.	.	.	163
160961	81	48	81	461.5	0961	2	2	5	0	2	2	2	2	1	3	2	1	15	1	2	7	1	14	2	1	1	13	4	1	0				0				4	4	3	2	14		.	2	14	3	3	160
160978	72	2	72	571.2	0978	2	1	5	0	1	2	2	2	1	3	3	1	13	3	2	4.5	1	13	4	1	0	.	.	.	1	9	5	3	0				2	1.5	2	1	.		.	1	.	.	.	183.8
160979	72	2	72	571.2	0979	2	1	5	0	.	1	.	.	1	.	1	1	13	1	2	3	1	13	.	2	1	13	.	1	0				0				3	3	3.5	1	.		.	1	.	.	.	178
160982	72	2	72	571.2	0982	2	1	5	0	2	2	2	2	1	.	3	1	11	1	2	5	1	12	10	1	1	15	6	1	0				0				4	4	4	1	.		.	1	.	.	.	173
161001	72	2	72	571.2	1001	2	1	4	0	2	2	2	2	1	.	3	1	14	1	2	6	1	12	3	3	1	16	1	1	0				0				4	3	3	1	.		.	2	13	2	.	164
161026	102	30	102	313.45	1026	1	1	2	0	2	2	2	2	1	.	2	1	11	1	2	3	1	12	2	2	0	.	.	.	0				0				3	3	2	1	.		.	1	.	.	.	164
161051	35	28	35	111	1051	2	1	5	0	2	.	2	.	1	3	3	1	15	1	2	2	1	13	4	2	0	.	.	.	0				0				3	3	3	1	.		.	1	.	.	.	182
161057	35	28	35	111	1057	2	1	4	0	2	2	2	2	2	3	1	1	15	1	2	3	1	15	2	2	0	.	.	.	0				0				3	3	3	1	.		.	1	.	.	.	167
161058	35	28	35	111	1058	2	1	2	2	2	2	2	2	1	3	3	1	13	1	2	1.5	1	10	2	1	1	15	1.5	0.5	0				0				3	3	4	2	13		.	1	.	.	.	174
161068	82	35	82	255.5	1068	1	2	5	0	2	2	2	2	1	.	2	1	12	1	2	3	0	.	.	.	1	10	1.5	1.5	0				0				2	2	2	1	.		.	1	.	.	.	163
161069	82	35	82	255.5	1069	1	1	4	0	2	2	2	2	1	.	1	1	8	1	2	4	0	.	.	.	1	10	2	1	1	11	1	1	0				1	2	2	1	.		.	1	.	.	.	168
161072	82	35	82	255.5	1072	1	2	5	0	2	2	2	2	1	.	3	1	9	2	2	5	0	.	.	.	1	4	0.3	2	0				0				2	2	2	1	.		.	1	.	.	.	147
161076	82	35	82	255.5	1076	1	2	5	0	2	2	2	2	1	.	2	1	10	1	2	5	1	13	1	1	1	12	3	2	0				0				1	2	2	1	.		.	1	.	.	.	162
161081	82	35	82	255.5	1081	1	1	5	0	2	2	2	2	1	.	1	1	10	1	2	3	0	.	.	.	1	7	.	1	0				0				2	2	2	1	.		.	1	.	.	.	155
161104	103	49	103	108	1104	2	2	5	0	1	1	2	2	1	.	3	1	11	1	2	4	1	13	3	3	1	12	1	2	1	13	1	3	0				3	3	3	1	.		.	2	16	3	1	.
160408	33	17	33	657	0408	1	2	4	0	2	2	2	2	1	.	1	1	10	1	1	6.5	0	.	.	.	1	8	1.5	1	1	11	1	2.5	0				2	2	4	1	.		.	2	12	2	1	158
161107	103	49	103	108	1107	2	2	2	0	2	2	2	2	1	.	1	1	12	1	1	3	1	12	.	1	1	12	1	1	0				0				3	3.5	4	1	.		.	1	.	.	.	156
161112	103	49	103	108	1112	2	2	5	0	2	2	2	2	1	.	1	1	13	1	2	4	1	15	2	1	1	10	4	1	0				0				3	3	3	1	.		.	1	.	.	.	157
161114	103	49	103	108	1114	2	2	5	0	2	2	2	2	1	3	1	1	14	1	1	7.5	1	13	4	2	1	13	6	1	0				0				3	3	3	1	.		.	2	15	3	1	172
161117	13	12	13	231.67	1117	1	2	4	0	2	2	2	2	1	3	1	1	.	1	2	3	1	12	3	2	1	10	15	1	1	9	1		0				.	.	.	1	.		.	1	.	.	.	163
161118	13	12	13	231.67	1118	1	2	3	0	2	2	2	2	1	.	1	1	11	1	2	4	1	12	6	3	1	11	6	2	0				0				3	3	4	1	.		.	1	.	.	.	162
160578	101	55	101	288.48	0578	2	2	4	0	2	2	2	2	1	.	1	1	15	1	2	6	0	.	.	.	0	.	.	.	0				0				4	4	4	1	.		.	1	.	.	.	158
161141	13	12	13	231.67	1141	1	1	4	0	2	2	2	2	1	.	1	1	7	2	2	3	1	10	3	1	1	8	0.5	1	0				0				2	2	2	1	.		.	1	.	.	.	170
161151	91	20	91	250.36	1151	1	2	2	0	2	.	2	.	1	.	2	1	9	1	1	5	1	12	3	2	1	12	5	1	0				0				3	3	4	1	.		.	1	.	.	.	.
161160	91	20	91	250.36	1160	1	1	4	0	2	2	2	2	1	.	1	1	13	2	1	5	1	13	3	2	1	12	7	.	0				0				2	1	1	1	.		.	2	13	4	2	.
161163	91	20	91	250.36	1163	1	1	3	0	2	2	2	2	1	.	2	1	12	1	2	4	1	12	2	5	1	13	1	1	0				0				4	4	3	1	.		.	2	13	1	.	159
161173	19	1	19	135	1173	2	2	4	0	2	2	2	2	1	.	2	1	13	1	2	5	1	14	1	2	1	13	1	2	0				0				3	3	4	1	.		.	1	.	.	.	162
161178	19	1	19	135	1178	2	2	5	0	2	2	2	2	1	.	3	1	13	1	2	5	1	15	2	2	1	13	4	1	0				0				3	3	3	1	.		.	1	.	.	.	163
161186	19	1	19	135	1186	2	1	3	0	.	.	.	.	1	.	3	1	14	1	2	2	1	14	2	3	0	.	.	.	0				0				3	4	4	1	.		.	1	.	.	.	180
161209	73	18	73	887.56	1209	2	2	2	0	2	2	2	2	1	.	1	1	16	1	2	2	1	14	4	2	0	.	.	.	0				0				4	4	4	1	.		.	2	16	4	2	168
161235	36	29	36	50	1235	2	2	2	0	2	2	2	2	2	3	1	1	15	1	1	8	1	14	.	.	1	13	.	.	0				0				3	3	2	2	14		3	2	16	2	3	164
161247	36	29	36	50	1247	2	2	3	1	2	2	2	2	1	.	1	1	13	1	2	2	0	.	.	.	1	10	2	1	0				0				4	4	3	2	15		.	2	13	4	1	158
161249	36	29	36	50	1249	2	2	3	0	2	2	1	2	2	3	1	1	11	1	2	4	1	14	1	.	1	9	3	1	0				0				4	4	4	1	.		.	2	16	3	1	150
161267	50	8	50	15	1267	1	2	5	0	2	2	2	2	1	.	1	1	11	1	2	2.5	0	.	.	.	1	13	1	1	0				0				2.5	2	2	1	.		.	1	.	.	.	159
160941	58	42	58	138.1	0941	1	1	5	0	.	.	1	.	2	3	3	1	.	1	1	.	1	10	.	2	0	.	.	.	0				0				3	3	3	2	.		.	1	.	.	.	165
161281	30	5	30	285	1281	1	2	4	0	2	2	2	2	1	.	1	1	12	1	2	3	1	14	2	2	1	14	2	2	0				0				3	3	3	1	.		.	1	.	.	.	162
161310	51	3	51	354.55	1310	2	1	5	0	2	2	2	2	1	.	1	1	13	2	2	5	1	13	3	2.5	1	15	2	1	0				0				4	4	3	1	.		.	1	.	.	.	168
161323	51	3	51	354.55	1323	2	1	5	0	2	2	2	2	1	3	1	1	13	1	2	3	1	10	2.5	1	0	.	.	.	0				0				3	4	3	1	.		.	1	.	.	.	172
161427	92	13	92	79.5	1427	1	2	3	0	2	2	2	2	1	.	1	1	11	3	2	6	1	10	1	1	1	11	1	1	1	12	2	3	0				2	2	2	1	.		.	2	12	1	.	157
161432	92	13	92	79.5	1432	1	2	2	0	2	2	2	2	1	.	2	1	12	1	2	3	0	.	.	.	1	13	2	1	0				0				2	3	2	1	.		.	1	.	.	.	160
161445	92	13	92	79.5	1445	1	2	4	0	2	2	2	2	1	.	2	1	12	1	2	3	0	.	.	.	1	13	1	0.5	0				0				4	4	4	1	.		.	1	.	.	.	155
161450	59	29	59	37.5	1450	2	1	3	0	2	2	2	2	1	3	2	1	13	1	1	7	1	16	1	2	0	.	.	.	0				0				4	4	4	1	.		.	1	.	.	.	175
161464	59	29	59	37.5	1464	2	1	.	0	2	2	2	2	1	.	1	1	13	1	2	6	1	12	9	6	0	.	.	.	0				0				4	4	2	2	15	17	5	2	16	2	2	183
161472	59	29	59	37.5	1472	2	1	4	0	2	.	2	.	1	.	1	1	14	1	1	9	1	12	8	1	1	13	3	1	0				0				4	4	4	2	13		.	2	15	2	2	177
161474	59	29	59	37.5	1474	2	1	.	0	2	2	2	2	.	3	1	1	15	1	2	3	1	.	8	3	0	.	.	.	0				0				5	5	5	2	13		3	2	13	3	1	160.3
161479	52	38	52	141	1479	1	1	3	0	2	2	2	2	1	.	2	1	8	1	2	2	1	12	10	1	1	11	1.5	1	0				0				4	3	3	1	.		.	1	.	.	.	158
161483	52	38	52	141	1483	1	1	3	0	2	.	2	.	.	.	2	2	.	.	.	.	1	14	14	2	0	.	.	.	0				0				3	3	3	1	.		.	1	.	.	.	163
161502	52	38	52	141	1502	1	1	.	0	2	2	2	2	1	.	2	1	12	2	2	5	1	12	1	1	0	.	.	.	0				0				.	.	.	1	.		.	1	.	.	.	157
161516	20	18	20	500.97	1516	2	1	5	0	2	2	2	2	1	.	2	1	13	1	2	4	1	14	3	1	1	14	5	2	0				0				2	2	2	1	.		.	1	.	.	.	176
161529	20	18	20	500.97	1529	2	1	.	0	1	2	2	2	1	.	3	1	14	1	2	4	1	12	.	1	1	14	.	1	0				0				3	3	3	1	.		.	1	.	.	.	.
161560	75	47	75	210	1560	2	1	4	1	2	2	2	2	2	3	1	1	12	1	2	5	1	12	30	1.5	0	.	.	.	0				0				2.5	4	3	1	.		.	1	.	.	.	167
161568	75	47	75	210	1568	2	2	1	0	2	.	2	.	1	.	1	1	13	1	1	7	1	13	.	1	1	13	.	1	1	15		3	0				3	4	4	1	.		.	1	.	.	.	.
161570	75	47	75	210	1570	2	2	4	1	2	.	2	.	2	3	1	1	10	1	1	.	1	12	.	1	1	11	4	1.5	0				0				2.5	3	3	1	.		.	1	.	.	.	153
161579	31	17	31	599.87	1579	1	1	5	0	2	2	2	2	1	.	2	1	8	1	2	7	1	12	1	3	1	9	1	2	0				0				1.5	1	1	1	.		.	1	.	.	.	173
161588	31	17	31	599.87	1588	1	1	4	0	2	.	2	.	1	.	3	2	.	.	.	.	1	11	2	2	1	13	1	1	0				0				3	1	2	1	.		.	1	.	.	.	151
161597	31	17	31	599.87	1597	1	2	.	0	.	.	.	.	.	.	.	1	10	1	1	7	0	.	.	.	1	12	4	1	0				0				3	3	3	1	.		.	1	.	.	.	155
161599	12	11	12	440	1599	1	2	.	0	2	2	2	2	2	3	1	1	12	1	1	4	1	11	2	2	1	11	1	2	1	12	1	2	0				3	3	2	1	.		.	1	.	.	.	160
161608	12	11	12	440	1608	1	2	.	0	2	2	2	2	1	.	3	1	.	1	2	3	1	13	.	.	0	.	.	.	1	13	2	3	0				3	2	2	1	.		.	1	.	.	.	155
161660	37	12	37	434.57	1660	1	1	.	0	.	.	1	.	1	.	3	1	12	1	2	3	1	12	0.1	1	0	.	.	.	0				0				1	2	3	1	.		.	2	6	1	.	.
161710	32	26	32	52	1710	1	1	3	0	.	.	.	.	1	.	2	2	.	.	.	.	0	.	.	.	0	.	.	.	0				0				.	.	.	1	.		.	1	.	.	.	158
161728	76	32	76	241.2	1728	1	2	4	0	2	2	2	2	1	.	1	1	10	1	2	3	1	13	0.16	1	1	10	1	1	0				0				1	1	2	1	.		.	1	.	.	.	153
161732	76	32	76	241.2	1732	1	1	4	0	2	2	2	2	1	.	1	1	10	1	2	5	1	13	1	2	1	11	1	1	1	13	1	2	0				3	3	3	1	.		.	1	.	.	.	168
161733	76	32	76	241.2	1733	1	2	5	0	2	2	2	2	1	.	1	1	11	1	2	2	1	13	4	2	1	11	2.5	1.5	0				0				2	2	3	1	.		.	1	.	.	.	158
161749	104	56	104	103.5	1749	1	2	5	0	2	2	2	2	1	.	2	1	10	1	2	4	0	.	.	.	1	11	2	2	0				0				5	4	4	1	.		.	1	.	.	.	155
161765	104	56	104	103.5	1765	1	2	3	0	2	2	1	2	1	3	2	1	10	1	2	5	0	.	.	.	1	14	1	1	0				0				3	3	3	1	.		.	1	.	.	.	148
161782	60	16	60	135	1782	2	2	5	0	.	.	.	.	1	.	2	1	13	1	2	2	0	.	.	.	1	12	1	2	1	14	2	3	0				3	3	3	1	.		.	1	.	.	.	162
161783	60	16	60	135	1783	2	2	4	0	2	.	2	.	2	3	1	1	12	1	2	6	0	.	.	.	1	12	3	2	0				0				3	3	3	1	.		.	1	.	.	.	161
161797	60	16	60	135	1797	2	2	3	0	2	2	2	2	1	.	2	1	12	1	1	6	1	13	3	1	1	13	5	1	1	13	1	3	0				4	3	3	1	.		.	1	.	.	.	166
161877	1	1	1	60.94	1877	2	1	3	0	2	2	2	2	1	3	2	1	13	1	1	7	1	15	20	5	1	15	25	1	0				0				5	5	5	2	12	16	15	2	11	5	2	162
161885	53	32	53	529.69	1885	1	1	5	0	2	2	2	2	1	3	2	2	.	.	.	.	0	.	.	.	0	.	.	.	0				0				2	2	2	1	.		.	1	.	.	.	159
161886	53	32	53	529.69	1886	1	1	.	0	2	2	2	2	1	.	1	1	11	1	2	2	1	10	.	0.5	1	11	2	1	0				0				3	3	2	1	.		.	1	.	.	.	163
161893	53	32	53	529.69	1893	1	2	5	0	2	2	1	1	2	3	1	2	.	.	.	.	0	.	.	.	0	.	.	.	0				0				2	2	2	1	.		.	1	.	.	.	155.6
161900	62	6	62	49.62	1900	2	1	2	0	2	2	2	2	.	.	1	1	13	1	1	6	1	12	3	2	1	12	3	2	0				0				4	4	1	2	11	31	18	2	15	2	4	174
161924	105	32	105	53.6	1924	1	1	4	0	2	2	2	2	1	.	2	1	13	2	2	4	1	13	1	1	0	.	.	.	0				0				3	3	3	1	.		.	1	.	.	.	160
161928	6	6	6	44.79	1928	2	1	4	0	2	2	2	2	1	3	1	1	15	1	2	4	1	15	.	.	0	.	.	.	0				0				2	1	1	1	.		.	1	.	.	.	174
161941	6	6	6	44.79	1941	2	1	3	0	.	.	.	.	1	.	3	1	15	1	2	2	1	15	1	2	0	.	.	.	0				0				2.5	3	4	1	.		.	1	.	.	.	174
161986	54	39	54	112	1986	1	1	4	0	2	2	2	2	1	.	1	2	.	.	.	.	1	8	10	2	0	.	.	.	0				0				3	3	2	1	.		.	2	10	1	.	.
161996	54	39	54	112	1996	1	1	3	1	2	2	2	2	1	.	1	1	13	1	2	3	1	13	4	1	0	.	.	.	0				0				3	3	2	1	.		.	1	.	.	.	166
161999	54	39	54	112	1999	1	1	5	0	.	.	.	.	1	.	1	1	.	1	2	4	0	.	.	.	1	12	4	2	0				0				3	2	3	1	.		.	1	.	.	.	.
162019	38	30	38	67.33	2019	1	1	5	0	2	2	2	2	1	.	2	2	.	.	.	.	0	.	.	.	0	.	.	.	0				0				4	.	.	2	.		.	1	.	.	.	142
162088	95	11	95	1262.61	2088	1	2	.	0	2	2	2	2	2	3	1	1	12	1	1	4	1	12	.	2	1	11	1	2	0				0				2	2	2	1	.		.	1	.	.	.	155
162091	95	11	95	1262.61	2091	1	1	3	0	1	.	2	.	1	.	3	2	.	.	.	.	0	.	.	.	1	13	1	3	0				0				2	2	2	1	.		.	2	12	2	1	152.8
162101	65	45	65	69.23	2101	2	1	.	0	.	.	.	.	2	3	1	1	15	1	1	6	1	8	14	4.5	1	14	2	1	0				0				4	4	4	1	.		.	2	15	2	1	160
162108	65	45	65	69.23	2108	2	1	5	0	2	2	2	2	1	.	1	1	14	2	2	6	1	.	.	.	1	.	.	.	1				0				1	1	1	2	14	17	4	2	14	4	2	180
162110	65	45	65	69.23	2110	2	1	.	0	2	2	2	2	.	.	.	2	.	.	.	.	0	.	.	.	0	.	.	.	0				0				4	4	4	2	15	16	10	1	.	.	.	180
162139	96	18	96	717.88	2139	2	2	3	0	2	2	2	2	1	.	1	1	12	1	2	3	0	.	.	.	0	.	.	.	0				0				3	3	3	1	.		.	1	.	.	.	155
162144	96	18	96	717.88	2144	2	1	4	0	2	2	2	2	1	3	1	1	.	2	2	1	1	14	.	.	0	.	.	.	0				0				2	3	3	1	.		.	1	.	.	.	.
162160	77	7	77	173.25	2160	2	2	3	0	2	2	2	2	1	.	1	1	10	1	2	5	0	.	.	.	1	11	2	1	0				0				3	2	3	1	.		.	1	.	.	.	167
162188	77	7	77	173.25	2188	2	2	5	0	2	2	2	2	.	.	1	1	9	1	2	5	1	13	2.5	2	1	12	5.5	2.5	1	12	0.5	3.5	0				2.5	3	3.5	1	.		.	2	15	2	5	157.5
162206	66	20	66	172.13	2206	1	2	4	0	2	2	2	2	1	.	1	1	9	1	2	6	1	11	3	1	1	11	5	2.5	1	12	2	5	0				2	2	2	1	.		.	1	.	.	.	156
162213	39	13	39	53	2213	1	1	4	0	2	2	2	2	2	3	3	1	11	.	2	5	1	12	3	5	0	.	.	.	0				0				3	3	3	1	.		.	1	.	.	.	.
162224	39	13	39	53	2224	1	2	5	0	2	2	2	2	1	.	1	1	8	1	2	6	0	.	.	.	1	11	1	1	0				0				3	4	2	1	.		.	1	.	.	.	167
162228	39	13	39	53	2228	1	2	5	0	2	2	2	2	1	.	1	1	12	1	1	3	0	.	.	.	0	.	.	.	0				0				3	3	3	1	.		.	1	.	.	.	160
162229	39	13	39	53	2229	1	2	5	0	.	2	.	2	2	3	3	2	.	.	.	.	1	11	3	0.75	1	.	.	.	0				0				3	3	3	1	.		.	1	.	.	.	166.5
162250	40	11	40	440	2250	1	1	5	1	2	2	1	2	1	.	1	1	9	2	2	6	1	10	1.5	2	1	13	1	1	0				0				2	3	3	1	.		.	1	.	.	.	170
162349	62	6	62	49.62	2349	2	1	.	0	2	2	2	2	1	.	2	1	13	1	2	2	1	10	20	2	1	12	3	3	0				0				4	4	4	2	11	1	10	2	14	3	3	165
162266	21	19	21	98.55	2266	1	1	3	0	2	2	2	2	1	.	1	1	12	1	2	6	1	13	2	3	1	13	1	1	0				0				4	4	4	1	.		.	1	.	.	.	161
162410	98	29	98	81.52	2410	2	1	1	0	2	2	2	2	3	3	1	1	10	3	1	7	1	14	5	3	0	.	.	.	1	12	2	4	0				4	4	4	2	14		.	1	.	.	.	156
162323	97	53	97	150	2323	2	1	5	0	1	2	2	2	2	3	2	1	13	1	1	6	1	7	7	2	1	13	3	1	0				0				.	.	.	1	.		.	1	.	.	.	169
162333	97	53	97	150	2333	2	1	.	0	2	2	2	2	1	.	1	1	12	1	1	4	1	12	10	3	1	10	2	2	0				0				1.5	2.5	4	1	.		.	1	.	.	.	181
160836	93	51	93	40	0836	2	2	4	0	2	2	2	2	2	3	1	1	13	1	2	1	1	11	0.08	1	1	11	0.25	3.5	0				0				2	2	2	1	.		.	2	14	1	.	165
160837	93	51	93	40	0837	2	2	.	0	2	.	2	.	1	.	3	1	13	1	2	3.5	0	.	.	.	1	13	2	2	0				0				3	3	3	1	.		.	1	.	.	.	163
160838	93	51	93	40	0838	2	2	5	0	2	2	2	2	2	3	1	1	13	1	2	7	0	.	.	.	1	12	1	2	0				0				3	3	3	1	.		.	2	15	3	1	147
160839	29	25	29	267.43	0839	1	1	2	1	2	2	2	2	1	3	2	1	10	1	2	2	0	.	.	.	0	.	.	.	0				0				4	3	4	1	.		.	1	.	.	.	170
162335	97	53	97	150	2335	2	1	5	0	1	2	2	2	1	.	1	1	13	1	1	7	1	8	2	2	1	8	4	2	0				0				1	1	1	1	.		.	2	16	2	2	175
162340	62	6	62	49.62	2340	2	1	1	0	2	.	2	.	1	.	1	2	.	.	.	.	1	13	1	2	0	.	.	.	0				0				4	3	4	1	.		.	1	.	.	.	159.4
162699	24	22	24	48	2699	1	1	5	0	2	2	.	2	1	.	2	1	13	1	2	5	0	.	.	.	0	.	.	.	0				0				2	2	3	1	.		.	1	.	.	.	170
162351	17	16	17	139.82	2351	2	2	.	0	2	2	2	2	1	3	1	1	15	1	2	.	0	.	.	.	0	.	.	.	0				0				4	4	4	1	.		.	1	.	.	.	158
162362	17	16	17	139.82	2362	2	2	2	1	2	2	2	2	1	.	3	1	13	1	2	2.5	1	11	0.5	2	1	11	1.5	3	0				0				2	2	3	1	.		.	1	.	.	.	159.8
162363	17	16	17	139.82	2363	2	2	4	0	2	2	2	2	2	3	2	1	12	1	1	3	1	16	1	1	1	14	3	1	1	16	1	2	0				3	3	3	1	.		.	1	.	.	.	159
162364	17	16	17	139.82	2364	2	2	5	0	2	2	2	2	1	.	2	1	14	1	2	4	1	14	1	1	1	14	4	1	0				0				2	1	2	1	.		.	1	.	.	.	163
162381	41	31	41	138	2381	2	1	3	1	2	2	2	2	1	.	1	1	12	1	2	2	1	12	10	2	1	13	2	1	0				0				2	2	2	1	.		.	1	.	.	.	175
162383	41	31	41	138	2383	2	2	2	0	2	.	2	.	1	.	2	1	15	1	2	2	0	.	.	.	1	15	1	1	0				0				.	.	.	2	.		.	1	.	.	.	163
162393	41	31	41	138	2393	2	1	.	0	2	2	2	2	2	3	1	1	13	.	2	4	1	10	20	2	1	12	0.5	1	0				0				3	3	2	1	.		.	1	.	.	.	184.5
162416	98	29	98	81.52	2416	2	1	2	0	2	2	2	2	1	3	3	1	11	1	1	4	1	7	6	2.5	1	7	1	1	0				0				4	4	4	1	.		.	1	.	.	.	.
162421	98	29	98	81.52	2421	2	1	5	0	2	2	2	2	1	.	1	1	13	1	1	4	1	13	6	4	1	15	1	1	0				0				4	3	3	1	.		.	1	.	.	.	176
162423	98	29	98	81.52	2423	2	1	2	0	1	2	1	2	1	.	2	2	.	.	.	.	1	.	10	2	1	.	2	2	0				0				4	3	2	1	.		.	2	.	2	5	182
162427	42	32	42	120.6	2427	1	1	2	0	2	2	2	2	1	.	2	2	.	.	.	.	0	.	.	.	0	.	.	.	0				0				3	3	4	1	.		.	1	.	.	.	163
162445	42	32	42	120.6	2445	1	1	4	0	1	2	2	2	2	3	1	1	12	1	2	7	1	14	1	2	0	.	.	.	0				0				4	4	4	1	.		.	1	.	.	.	.
162454	84	23	84	128.71	2454	2	1	5	0	2	2	2	2	1	3	2	1	15	1	2	5	1	15	2	2	1	15	4	1	0				0				3	3	3	1	.		.	1	.	.	.	179
162455	84	23	84	128.71	2455	2	2	1	0	2	2	2	2	1	.	2	1	15	1	2	2	1	15	7	1	1	13	10	1	0				0				.	.	.	1	.		.	1	.	.	.	164
162456	84	23	84	128.71	2456	2	1	.	0	2	2	2	2	1	.	3	2	.	.	.	.	1	13	22	2	0	.	.	.	0				0				3	3	3	1	.		.	1	.	.	.	171
162465	84	23	84	128.71	2465	2	2	.	0	2	2	2	2	1	.	3	1	14	1	2	7	1	15	17	2	1	15	7	1	0				0				3	4	4	1	.		.	1	.	.	.	.
162475	84	23	84	128.71	2475	2	2	3	0	2	2	2	2	1	.	2	1	13	1	1	7	1	12	10	2	1	12	2	1	0				0				2	2	2	1	.		.	1	.	.	.	158.9
162478	43	33	43	216	2478	2	1	4	0	2	2	2	2	1	.	1	1	13	1	1	4	1	7	1	1	1	7	2	1	0				0				2	4	3	1	.		.	1	.	.	.	177
162480	43	33	43	216	2480	2	1	5	0	2	2	2	2	1	.	1	1	13	1	2	2	1	12	10	3	1	16	1	1	0				0				4	4	4	1	.		.	1	.	.	.	177
162497	43	33	43	216	2497	2	1	4	0	1	2	1	2	2	3	3	1	11	1	2	4	1	9	4	2	1	12	1	1	1	13	1	1	0				3	4	5	1	.		.	2	13	2	1	176.5
162498	43	33	43	216	2498	2	1	4	0	2	2	2	2	1	3	1	1	14	1	2	1	1	15	19	1.5	1	5	1	1.5	0				0				2	3	3	1	.		.	1	.	.	.	178
162500	43	33	43	216	2500	2	1	3	0	2	2	2	2	1	.	2	1	15	1	2	2	1	15	5	2	1	15	1	1	0				0				2	2	4	1	.		.	1	.	.	.	174
162501	43	33	43	216	2501	2	1	3	0	2	2	2	2	1	.	1	1	15	1	2	6.5	1	13	6.5	3	1	15	1	1	0				0				2	3	3	1	.		.	1	.	.	.	179.9
162503	43	33	43	216	2503	2	1	5	0	2	2	2	2	1	.	1	1	13	1	2	4	1	10	10	2	1	13	1	2	0				0				3	4	3	1	.		.	1	.	.	.	175
162514	23	21	23	72	2514	2	1	.	0	2	2	2	2	1	.	2	1	15	1	2	4	1	15	15	4	1	15	17	5	0				0				4	5	5	2	14	30	15	2	15	2	3	178
162532	23	21	23	72	2532	2	2	.	0	2	2	2	2	1	.	1	1	10	1	2	7	1	14	4	2	1	14	8	2	1	14	2	4	1	15	2	3	3	3	4	2	9	20	8	2	13	5	5	170
162562	14	13	14	28.62	2562	1	1	.	1	2	2	2	2	1	.	1	1	11	1	2	8	1	6	3	1	1	5	1	2	1	6	1	3	0				3	3	4	1	.		.	1	.	.	.	164
162576	14	13	14	28.62	2576	1	1	4	0	2	2	2	2	1	.	3	1	10	1	2	2	1	9	2	2	0	.	.	.	0				0				2	2	3	1	.		.	1	.	.	.	145
162590	78	13	78	39.75	2590	1	1	.	0	2	2	2	2	2	3	3	1	12	1	2	5	0	.	.	.	0	.	.	.	0				0				3	3	3	1	.		.	2	12	4	1	170
162591	78	13	78	39.75	2591	1	1	.	0	2	2	2	2	2	3	2	2	.	.	.	.	1	12	1	1.5	0	.	.	.	0				0				2	3	3	1	.		.	1	.	.	.	165
162592	78	13	78	39.75	2592	1	1	.	0	2	2	2	2	2	3	1	2	.	.	.	.	1	12	1	2	0	.	.	.	0				0				2	2	2	1	.		.	1	.	.	.	173
162640	44	34	44	1260	2640	1	2	5	0	2	2	2	2	1	.	2	1	10	1	2	4	1	13	2	2	1	12	2	1	0				0				3	3	3	1	.		.	1	.	.	.	153
162644	44	34	44	1260	2644	1	2	1	0	1	2	2	2	1	.	1	1	11	1	2	8	1	8	21	2	1	11	2	3	0				0				2	3	3	1	.		.	1	.	.	.	158
162653	44	34	44	1260	2653	1	1	3	0	2	2	2	2	1	.	2	1	12	1	2	6	0	.	.	.	0	.	.	.	0				0				.	.	.	1	.		.	1	.	.	.	163
162655	44	34	44	1260	2655	1	1	5	0	2	2	2	2	1	.	2	1	11	1	2	3	1	11	3	1.5	1	11	2	2	0				0				3	2	3	1	.		.	1	.	.	.	153
162658	44	34	44	1260	2658	1	1	.	0	2	2	2	2	1	3	2	1	10	1	2	4	0	.	.	.	1	13	1	2	0				0				2	2	2	1	.		.	1	.	.	.	168
160879	8	8	8	67.5	0879	1	2	5	0	2	2	2	2	1	.	1	1	11	2	2	4	0	.	.	.	1	14	0.5	2	1	14	0.5	3.5	0				1	1	1	1	.		.	1	.	.	.	160.3
160880	8	8	8	67.5	0880	1	2	5	0	2	2	2	2	.	.	.	2	.	.	.	.	0	.	.	.	0	.	.	.	0				0				.	.	.	2	.		.	1	.	.	.	.
160881	8	8	8	67.5	0881	1	1	2	0	2	2	2	2	1	.	2	1	12	1	2	4	1	9	4	40	0	.	.	.	0				0				4	3	3	1	.		.	1	.	.	.	165
160882	8	8	8	67.5	0882	1	1	4	0	.	.	.	.	1	3	2	1	.	1	2	3	0	.	.	.	0	.	.	.	0				0				.	.	.	2	.		.	1	.	.	.	.
160883	8	8	8	67.5	0883	1	2	5	0	2	2	2	2	1	.	2	1	12	1	2	4	0	.	.	.	1	12	1	2	0				0				.	.	.	1	.		.	1	.	.	.	163
160884	8	8	8	67.5	0884	1	1	2	0	2	2	2	2	2	3	1	1	10	1	2	2	1	12	5	1	1	12	0.5	2	0				0				4	3	4	1	.		.	1	.	.	.	158.2
160885	8	8	8	67.5	0885	1	2	4	0	.	.	.	.	1	.	2	1	.	1	2	.	0	.	.	.	0	.	.	.	0				0				3	3	3	2	.		.	1	.	.	.	.
160886	8	8	8	67.5	0886	1	2	5	0	2	2	.	.	2	3	1	1	13	1	2	2	0	.	.	.	1	12	1	2	0				0				2	2	2	1	.		.	1	.	.	.	.
160887	8	8	8	67.5	0887	1	2	4	0	2	2	2	2	1	3	2	1	11	1	2	3	0	.	.	.	1	12	1	2	0				0				3	3	3	1	.		.	1	.	.	.	160
160888	8	8	8	67.5	0888	1	2	5	0	1	2	1	2	1	.	1	1	7	1	2	3	0	.	.	.	1	7	1	2	0				0				1	2	2	2	.		.	2	12	2	1	160
160889	8	8	8	67.5	0889	1	2	5	0	2	2	2	2	1	.	2	1	11	1	2	2	0	.	.	.	1	12	1	2	0				0				2	2	2	1	.		.	1	.	.	.	153.4
160890	8	8	8	67.5	0890	1	2	5	1	2	2	1	2	2	3	1	1	11	1	2	.	0	.	.	.	1	13	1.5	2	0				0				3	3	3	1	.		.	1	.	.	.	167
160891	8	8	8	67.5	0891	1	1	5	0	2	2	2	2	1	.	2	1	10	1	2	3	1	12	0.2	1	1	7	0.3	2	0				0				1	2	2	1	.		.	1	.	.	.	151
160892	8	8	8	67.5	0892	1	1	4	0	2	.	1	.	1	3	2	1	12	1	2	6	1	10	5	1.5	0	.	.	.	0				0				1	1.5	1.5	1	.		.	1	.	.	.	170.7
162660	44	34	44	1260	2660	1	1	2	0	1	1	2	2	1	.	1	1	.	1	2	3	1	8	15	1.5	1	.	1	1	0				0				2	2	2	1	.		.	1	.	.	.	169
162677	7	7	7	152.44	2677	2	2	4	0	1	2	2	2	.	.	1	1	13	1	2	6	0	.	.	.	1	5	2	3	1	12	1	3	0				3.5	1	2	1	.		.	1	.	.	.	160
162701	24	22	24	48	2701	1	1	3	0	2	2	2	2	1	3	2	1	12	1	2	8	1	10	2	1	1	8	1	1	0				0				2	3	3	1	.		.	1	.	.	.	169.7
162707	24	22	24	48	2707	1	1	1	0	1	1	.	.	.	3	1	2	.	.	.	.	1	13	1	1.5	0	.	.	.	0				0				4	2	2	2	.		.	1	.	.	.	152
162710	24	22	24	48	2710	1	1	5	0	2	2	2	2	1	.	2	1	12	1	2	4	1	12	20	1	1	13	1	1	0				0				3	3	2	1	.		.	1	.	.	.	165
162711	24	22	24	48	2711	1	1	2	0	2	2	2	2	1	3	2	2	.	.	.	.	0	.	.	.	0	.	.	.	0				0				5	5	5	1	.		.	1	.	.	.	155
162712	24	22	24	48	2712	1	1	5	0	2	2	2	2	1	.	1	1	10	.	2	3	1	10	6	2	1	10	1	2	0				0				2.5	2.5	2	1	.		.	1	.	.	.	157
162715	24	22	24	48	2715	1	1	.	0	2	2	2	2	1	3	1	1	.	1	2	3	1	11	38	1	0	.	.	.	0				0				3	3	3	1	.		.	1	.	.	.	162
162718	24	22	24	48	2718	1	1	3	0	2	2	2	2	1	.	3	1	12	1	2	4	1	13	8	2	1	12	1	1	0				0				2	2	2	1	.		.	1	.	.	.	172
162732	85	48	85	213	2732	2	2	3	0	2	2	2	2	1	.	1	1	.	1	1	6	1	10	3	1	1	12	4	1	0				0				2	3	3	1	.		.	2	16	1	.	166
162734	85	48	85	213	2734	2	2	5	0	2	2	2	2	1	.	1	1	12	1	2	7	0	.	.	.	1	14	.	1	0				0				2	2	3	1	.		.	1	.	.	.	.
162735	85	48	85	213	2735	2	2	.	0	2	2	2	2	1	.	2	2	.	.	.	.	1	6	.	.	0	.	.	.	0				0				3	2	2	1	.		.	1	.	.	.	152
162740	85	48	85	213	2740	2	2	5	0	1	2	2	2	2	3	1	1	11	1	2	3.5	1	16	.	1	1	12	2	1	0				0				2	2	2	1	.		.	1	.	.	.	153
162747	85	48	85	213	2747	2	2	5	0	2	2	2	2	2	3	1	1	13	1	2	2.5	0	.	.	.	1	7	0.3	1.5	0				0				1	1	2	1	.		.	1	.	.	.	155
162764	25	23	25	53	2764	2	2	4	0	2	2	2	2	.	3	2	1	.	1	1	3	0	.	.	.	1	16	3	1	0				0				5	5	5	1	.		.	1	.	.	.	.
162770	25	23	25	53	2770	2	1	2	0	2	2	2	2	1	.	3	1	15	1	2	6	1	15	10	8	1	15	2	2	1	17	1	5	0				5	5	5	1	.		.	2	12	2	3	170
162773	25	23	25	53	2773	2	2	2	0	2	2	2	2	1	.	1	1	13	1	2	5	1	14	1	1	1	13	4	1	0				0				4	4	3	1	.		.	2	14	2	4	164
162776	25	23	25	53	2776	2	2	5	0	.	.	.	.	2	3	2	1	.	1	.	.	0	.	.	.	1	15	3	0.5	1	15	1	2	0				3.5	3	3	1	.		.	1	.	.	.	158
162778	25	23	25	53	2778	2	1	3	0	2	2	2	2	1	.	2	1	16	1	2	3	1	10	5	2	1	14	1	1	0				0				5	5	5	1	.		.	1	.	.	.	163
162782	25	23	25	53	2782	2	1	.	0	.	2	.	2	1	3	1	1	15	1	2	1	1	15	6	4	0	.	.	.	0				0				4	4	4	1	.		.	2	17	1	.	159.9
162793	68	46	68	452	2793	1	2	5	0	.	2	.	2	2	3	1	1	12	3	1	7	0	.	.	.	1	11	1	2	0				0				3	3	3	1	.		.	1	.	.	.	165
162803	68	46	68	452	2803	1	1	4	0	1	2	.	.	2	3	1	1	11	1	2	6	1	13	6	1	0	.	.	.	0				0				3	3	3	1	.		.	1	.	.	.	160
162810	68	46	68	452	2810	1	2	2	0	1	2	2	2	1	.	3	1	13	1	2	4	0	.	.	.	1	13	0.5	1	0				0				3	3	3	1	.		.	1	.	.	.	147
162837	18	17	18	75.26	2837	1	1	3	0	2	2	2	2	1	.	2	1	12	1	2	4	1	11	2	3	1	12	2	4	0				0				5	4	3	2	9	1	.	2	.	2	1	160
162839	18	17	18	75.26	2839	1	1	5	1	2	2	2	2	2	3	3	1	12	1	2	5	1	12	5	1	1	12	1	1	0				0				3	3	3	1	.		.	1	.	.	.	160
162861	18	17	18	75.26	2861	1	1	5	0	2	2	2	2	1	.	2	1	10	.	2	2	1	13	4	1	1	5	1	5	0				0				2	2	2	1	.		.	1	.	.	.	175
162883	18	17	18	75.26	2883	1	1	3	0	2	2	2	2	1	.	2	1	12	2	2	4	0	.	.	.	1	12	2	3	0				0				3	2	3	1	.		.	1	.	.	.	170
162885	18	17	18	75.26	2885	1	1	5	0	2	2	2	2	1	.	2	1	13	2	2	3	1	12	1	1	1	14	1	1	0				0				3	3	3	1	.		.	1	.	.	.	164
162887	18	17	18	75.26	2887	1	2	5	0	2	2	2	2	1	3	2	1	12	2	2	3	1	13	.	.	1	12	1	2	1	12	1	3	0				2	2	2	1	.		.	1	.	.	.	158
162888	18	17	18	75.26	2888	1	1	5	0	2	2	2	2	2	1	.	1	10	1	2	3	0	.	.	.	1	12	1	2	0				0				2	2	2	1	.		.	1	.	.	.	163
162890	18	17	18	75.26	2890	1	1	5	0	2	.	2	.	1	.	2	1	12	2	2	6	1	11	5	3	1	7	1	1	0				0				3	3	2	1	.		.	1	.	.	.	139
162892	18	17	18	75.26	2892	1	2	.	0	.	.	.	.	1	.	3	1	12	1	2	7	0	.	.	.	1	12	1	2	0				0				2	2	2	1	.		.	1	.	.	.	163
162901	18	17	18	75.26	2901	1	2	.	0	2	2	2	2	1	.	2	1	12	1	2	3	0	.	.	.	1	13	1	1	0				0				3	3	3	1	.		.	1	.	.	.	152
162907	18	17	18	75.26	2907	1	1	3	0	.	.	.	.	.	.	.	.	.	.	.	.	0	.	.	.	0	.	.	.	0				0				.	.	.	.	.		.	.	.	.	.	.
162918	18	17	18	75.26	2918	1	2	5	0	.	.	.	.	1	.	1	1	12	1	2	6	0	.	.	.	0	.	.	.	0				0				2	2	1	1	.		.	1	.	.	.	.
162950	18	17	18	75.26	2950	1	2	5	0	2	2	2	2	1	.	2	1	11	2	2	6	0	.	.	.	1	12	2	2	0				0				3	3	3	1	.		.	1	.	.	.	155
162955	18	17	18	75.26	2955	1	2	3	0	2	2	2	2	1	.	1	1	10	1	1	4	1	12	.	1	1	10	2	2	0				0				4	3	3	1	.		.	1	.	.	.	160
162959	18	17	18	75.26	2959	1	2	3	0	2	2	2	2	1	3	3	1	.	.	.	5	0	.	.	.	0	.	.	.	0				0				.	.	.	1	.		.	1	.	.	.	164
162977	18	17	18	75.26	2977	1	2	5	0	2	.	2	.	1	.	1	1	12	1	1	5	1	11	8	4	1	12	2	2	0				0				1	1	1	1	.		.	.	.	1	.	145
163002	18	17	18	75.26	3002	1	1	5	0	2	2	2	2	1	.	2	1	12	1	1	5	1	13	1	1	0	.	.	.	0				0				1	2	2	1	.		.	1	.	.	.	155
160046	106	57	106	65.57	0046	2	2	5	0	1	2	2	2	2	3	1	1	10	1	1	8	0	.	.	.	1	10	1	2	0				0				3	4	4	1	.		.	1	.	.	.	154
160047	106	57	106	65.57	0047	2	2	3	0	2	2	2	2	2	3	1	1	12	1	2	5	0	.	.	.	0	.	.	.	0				0				3	3	2	1	.		.	1	.	.	.	157
160055	106	57	106	65.57	0055	2	2	4	0	2	2	2	2	1	3	1	1	13	1	2	2	1	14	3	2	1	14	4	1	0				0				3	2	2	1	.		.	1	.	.	.	166
160058	79	20	79	35.06	0058	1	1	5	0	2	2	2	2	1	.	1	1	10	1	2	3.5	0	.	.	.	0	.	.	.	0				0				2	2	2	1	.		.	1	.	.	.	163
160065	55	1	55	39.71	0065	2	2	5	0	2	.	2	.	2	3	1	1	7	1	1	9.5	1	13	1	0.5	1	14	3	1.5	0				0				2	1	3	1	.		.	1	.	.	.	164.6
160070	55	1	55	39.71	0070	2	1	5	0	1	.	1	.	2	3	1	1	12	1	1	6	1	13	1	2	1	16	2	2	0				0				3	3	3	1	.		.	1	.	.	.	175.3
160073	55	1	55	39.71	0073	2	1	3	0	2	2	2	2	1	.	1	1	.	1	2	3	1	13	2	1	1	10	1	1	0				0				2	2	2	1	.		.	1	.	.	.	169
160090	8	8	8	67.5	0090	1	2	4	0	.	.	.	.	1	.	2	1	.	1	2	.	0	.	.	.	0	.	.	.	0				0				3	3	3	2	.		.	1	.	.	.	.
160096	8	8	8	67.5	0096	1	2	5	1	2	2	1	2	2	3	1	1	11	1	2	.	0	.	.	.	1	13	1.5	2	0				0				3	3	3	1	.		.	1	.	.	.	167
160107	86	30	86	290.05	0107	1	1	5	0	2	2	2	2	1	3	2	1	11	1	2	4	1	13	1	1	0	.	.	.	0				0				2	2	2	1	.		.	1	.	.	.	153.5
160129	45	35	45	228.13	0129	1	2	.	0	2	2	1	2	1	.	1	1	10	1	2	6	0	.	.	.	1	12	2	1	0				0				2	1	1	1	.		.	2	12	2	.	159
160136	45	35	45	228.13	0136	1	1	5	0	2	2	2	2	1	.	1	1	.	1	2	1	1	12	1	1	1	.	.	.	0				0				1.5	1.5	1.5	1	.		.	1	.	.	.	168
160139	45	35	45	228.13	0139	1	2	3	1	1	1	2	2	1	.	1	1	11	1	2	5.5	0	.	.	.	1	12	1	3	0				0				2	1	1	1	.		.	1	.	.	.	148
160148	45	35	45	228.13	0148	1	2	3	0	2	2	2	2	1	.	2	1	11	1	2	3	1	10	12	3	1	.	6	1	1		1	3	0				3	3	3	1	.		.	2	10	1	.	158
160152	87	28	87	134.68	0152	2	1	2	0	1	2	2	2	1	.	3	1	13	1	2	4	1	13	4	3	0	.	.	.	0				0				3	3	3	1	.		.	1	.	.	.	176
160175	46	36	46	278.57	0175	2	2	1	0	2	.	2	.	2	3	1	1	13	1	2	3	0	.	.	.	1	11	1	1	0				0				3	4	4	1	.		.	1	.	.	.	165
160183	46	36	46	278.57	0183	2	2	2	0	2	2	2	2	2	3	1	1	13	1	2	4	0	.	.	.	1	14	1	2	1	17	1	3	0				3	4	4	1	.		.	1	.	.	.	167.3
160188	46	36	46	278.57	0188	2	2	1	0	2	2	2	2	1	.	1	1	12	1	2	3	1	11	16	4	1	11	6	1	1	13	10	3	0				3	2	3	1	.		.	1	.	.	.	167
160191	46	36	46	278.57	0191	2	2	3	0	2	2	2	2	2	3	1	1	12	1	2	4	1	13	0.5	2	1	13	2	2.5	0				0				4	3	2.5	2	15		.	2	15	2	1	166.1
160203	22	20	22	153	0203	1	1	2	0	2	2	2	2	2	3	2	1	12	1	1	7	0	.	.	.	0	.	.	.	0				0				5	5	5	1	.		.	1	.	.	.	155
160208	22	20	22	153	0208	1	2	3	0	2	.	2	.	1	3	2	1	13	1	2	1	0	.	.	.	0	.	.	.	0				0				1	1	1	1	.		.	1	.	.	.	163
160211	22	20	22	153	0211	1	1	5	0	.	.	.	.	1	.	1	1	14	.	2	2	0	.	.	.	0	.	.	.	0				0				1	1	1	1	.		.	1	.	.	.	160
160243	47	37	47	216	0243	1	2	3	0	2	2	2	2	1	.	3	1	6	1	2	1	1	12	0.16	2	1	9	0.25	1	1	12	2	4	0				2	2	2	1	.		.	1	.	.	.	152
160255	26	24	26	330.91	0255	2	1	5	0	2	2	2	2	1	.	1	1	15	1	2	3	1	16	3	2	1	17	1	1	0				0				3	3	3	1	.		.	1	.	.	.	172
160259	26	24	26	330.91	0259	2	1	4	0	2	2	2	2	1	.	1	1	14	1	2	4	1	12	8	1.5	1	13	2	1.5	0				0				3	3	3	2	.		.	2	14	2	1	168.6
160271	26	24	26	330.91	0271	2	1	4	1	2	2	2	2	1	.	1	1	14	1	2	4	1	15	4	3	1	15	3	1	0				0				3	3	3	1	.		.	1	.	.	.	164
160297	99	18	99	847.5	0297	2	1	3	1	1	1	1	2	1	.	3	2	.	.	.	.	0	.	.	.	0	.	.	.	0				0				1	1	1	1	.		.	1	.	.	.	175
160314	56	40	56	190	0314	1	1	5	0	2	2	2	2	1	.	2	1	12	1	2	7	0	.	.	.	1	12	1	3	0				0				2	1	1	1	.		.	1	.	.	.	179
160320	56	40	56	190	0320	1	1	4	0	2	2	2	2	1	3	2	2	.	.	.	.	1	10	14	2	0	.	.	.	0				0				3	3	3	1	.		.	1	.	.	.	157
160326	56	40	56	190	0326	1	1	3	0	2	.	2	.	1	.	2	1	13	1	2	4	0	.	.	.	1	13	1	1	0				0				3	2	.	1	.		.	1	.	.	.	165
161612	12	11	12	440	1612	1	2	.	0	2	2	1	2	1	.	3	1	9	1	1	2.5	1	9	1	1	1	11	3	1.5	0				0				2.5	3	3	1	.		.	2	12	1	.	161
161620	12	11	12	440	1620	1	2	5	0	2	2	2	2	1	3	1	1	12	1	2	6	1	13	1.5	.	1	13	1.5	.	0				0				2	2	2	1	.		.	1	.	.	.	158
160335	56	40	56	190	0335	1	2	5	0	2	2	2	2	2	3	1	1	9	1	2	3	0	.	.	.	1	11	1	1	0				0				2	2	2	1	.		.	1	.	.	.	154
160338	27	19	27	257.93	0338	1	1	5	0	2	2	2	2	1	3	2	1	10	1	1	7	0	.	.	.	1	12	3	2	0				0				1	1	1	1	.		.	1	.	.	.	151
160371	9	9	9	180	0371	1	1	5	0	2	2	.	.	1	.	2	1	10	1	2	3	0	.	.	.	1	11	.	1.5	0				0				1	2	2	1	.		.	1	.	.	.	162
160379	9	9	9	180	0379	1	1	3	0	2	2	2	2	1	.	1	1	9	1	2	7	1	11	10	2	1	10	1	.	0				0				3	3	3	1	.		.	1	.	.	.	174
160402	33	17	33	657	0402	1	2	2	0	.	.	.	.	1	.	1	1	10	1	2	5	0	.	.	.	1	9	1.5	1	0				0				4	4	4	1	.		.	1	.	.	.	.
160414	33	17	33	657	0414	1	1	2	0	.	.	.	.	1	.	2	1	.	1	.	.	1	11	20	2	1	10	10	1	0				0				4	4	4	2	.		.	1	.	.	.	157
160422	34	27	34	1267.5	0422	2	1	5	1	2	2	2	2	1	.	2	1	14	1	2	6	1	13	2	3	1	14	1	1	0				0				2	2	2	1	.		.	1	.	.	.	181.5
160423	34	27	34	1267.5	0423	2	1	2	0	2	2	2	2	1	.	2	1	.	1	2	4	1	12	6	3	1	12	2	1	0				0				3	3	3	1	.		.	1	.	.	.	.
160425	34	27	34	1267.5	0425	2	1	4	0	2	2	2	2	2	3	1	1	12	1	2	4	1	9	10	2	1	13	3	1	0				0				3	3	4	1	.		.	2	14	2	2	168
160438	34	27	34	1267.5	0438	2	1	5	0	1	2	2	2	2	3	3	1	13	3	2	7	1	14	1	1	1	7	1	1	0				0				3	2	1	1	.		.	1	.	.	.	166.8
160445	10	10	10	311.75	0445	1	1	2	1	.	.	1	.	1	.	2	1	12	1	2	5	1	10	8	2	0	.	.	.	0				0				3	2	2	1	.		.	1	.	.	.	151
160446	10	10	10	311.75	0446	1	1	2	0	2	2	2	2	.	3	.	1	13	1	2	8	1	12	12	2	0	.	.	.	0				0				4	4	4	1	.		.	1	.	.	.	150
160465	10	10	10	311.75	0465	1	1	5	0	1	2	2	2	1	.	2	1	11	1	2	6	1	8	21	3	1	12	2	2	0				0				2	2	2	1	.		.	2	13	2	1	173
160467	10	10	10	311.75	0467	1	1	5	0	2	2	2	2	1	.	.	1	10	1	2	5	1	11	0.5	1	1	6	0.5	2	1	12	1	2	0				2	1	2	1	.		.	1	.	.	.	154
160469	10	10	10	311.75	0469	1	1	3	0	2	2	2	2	1	3	2	2	.	.	.	.	0	.	.	.	0	.	.	.	0				0				3	3	3	2	.		.	1	.	.	.	157
160564	101	55	101	288.48	0564	2	2	3	0	2	2	2	2	2	3	1	1	.	1	2	3	1	12	0.5	1	1	11	1	2	1	12	0.5	3	0				2	2	2	1	.		.	2	12	1	.	.
160577	101	55	101	288.48	0577	2	2	4	0	2	2	2	2	1	.	.	1	10	1	1	7	0	.	.	.	1	12	30	2	0				0				3.5	3.5	3.5	1	.		.	1	.	.	.	164
160237	47	37	47	216	0237	1	2	3	0	2	.	2	.	1	.	1	1	12	1	2	3	0	.	.	.	1	12	2	2	0				0				2	3	3	1	.		.	1	.	.	.	165
160585	101	55	101	288.48	0585	2	2	5	0	2	2	1	2	1	.	3	1	14	1	2	3	0	.	.	.	1	13	1	2	0				0				2	3	3	1	.		.	1	.	.	.	156
160586	101	55	101	288.48	0586	2	2	4	0	.	2	.	2	1	3	1	1	12	1	2	4	1	12	2	.	1	12	12	.	0				0				3.5	3.5	3.5	2	13	25	2	2	13	2	5	158
160598	29	25	29	267.43	0598	1	1	5	0	.	.	.	.	1	.	2	2	.	.	.	.	0	.	.	.	0	.	.	.	0				0				3	3	3	1	.		.	1	.	.	.	162
160603	29	25	29	267.43	0603	1	1	3	0	2	2	2	2	1	.	3	1	12	1	2	3	1	12	10	1	1	12	1	1	0				0				1	2	2	1	.		.	1	.	.	.	167
160616	29	25	29	267.43	0616	1	1	3	0	2	2	2	2	1	.	1	1	10	1	2	3	1	11	12	4	0	.	.	.	0				0				2	2	2	1	.		.	1	.	.	.	160
160619	29	25	29	267.43	0619	1	1	3	0	2	2	2	2	1	.	2	1	.	1	2	5	1	11	8	2	1	13	1	1	0				0				2	2	1	1	.		.	1	.	.	.	160
160630	80	12	80	333.6	0630	1	1	.	0	2	2	2	2	.	.	.	1	11	1	2	2	0	.	.	.	0	.	.	.	0				0				4	4	4	1	.		.	1	.	.	.	160
160633	80	12	80	333.6	0633	1	2	2	0	2	2	2	2	1	.	2	1	12	2	2	6	0	.	.	.	1	13	2	2	0				0				3	3	3	1	.		.	1	.	.	.	.
160638	80	12	80	333.6	0638	1	2	2	0	.	.	.	.	.	.	.	2	.	.	.	.	0	.	.	.	0	.	.	.	0				0				.	.	.	2	.		.	1	.	.	.	.
160643	88	49	88	200.12	0643	2	2	4	0	1	2	1	2	2	3	1	1	11	1	2	6	1	12	.	.	1	9	0.33	2	0				0				3	3	3	1	.		.	2	13	1	.	168
160674	57	41	57	322.76	0674	2	2	5	0	.	.	.	.	.	.	.	2	.	.	.	.	0	.	.	.	1	12	1	2	0				0				1	2	3	1	.		.	1	.	.	.	151
160691	70	47	70	700	0691	2	2	.	0	.	.	.	.	1	.	1	1	14	1	2	3	0	.	.	.	1	14	1	3	1	15	2	3.5	0				4	4	4	1	.		.	1	.	.	.	163
160692	70	47	70	700	0692	2	2	4	0	2	2	2	2	.	.	1	1	12	1	1	7	1	14	2	2.5	1	15	2	1.5	1	15	3	3	0				3	3	3	1	.		.	1	.	.	.	162
160694	70	47	70	700	0694	2	1	2	0	2	2	2	2	1	.	2	1	13	1	2	5	1	14	10	3	1	14	1	1	0				0				4	4	4	1	.		.	1	.	.	.	176
160706	48	22	48	267.84	0706	1	1	5	0	2	2	2	2	2	3	1	1	11	1	2	8	0	.	.	.	0	.	.	.	0				0				2	2	2	1	.		.	1	.	.	.	170
160708	48	22	48	267.84	0708	1	1	4	0	2	2	2	2	3	3	3	2	.	.	.	.	0	.	.	.	0	.	.	.	0				0				3	.	.	1	.		.	1	.	.	.	170
160710	48	22	48	267.84	0710	1	1	5	0	2	2	1	2	1	.	1	2	.	.	.	.	0	.	.	.	1	9	.	.	0				0				1	1	1	1	.		.	1	.	.	.	150
160714	48	22	48	267.84	0714	1	1	4	0	.	.	2	2	1	.	1	1	.	.	.	.	1	12	1	5	1	9	0.5	3	1	9	0.5	3	0				3	3	3	1	.		.	2	11	1	.	155
160717	48	22	48	267.84	0717	1	1	5	0	2	2	2	2	1	.	3	1	10	1	2	3	1	13	10	2	1	11	1	1	1	13	1	2	0				3	3	3	1	.		.	2	12	2	1	158
160721	3	3	3	291.2	0721	2	2	4	0	2	2	2	2	2	3	1	1	12	3	2	7	1	14	5	5	0	.	.	.	0				0				3	3	3	1	.		.	1	.	.	.	.
160726	3	3	3	291.2	0726	2	2	5	1	2	2	1	2	1	.	1	1	12	1	2	2	1	11	1	2	1	7	5	1	1	13	1		0				2	2	2	1	.		.	1	.	.	.	161
160740	89	11	89	500	0740	1	1	4	0	2	.	2	.	1	3	.	1	12	1	2	3	1	11	3	1	0	.	.	.	0				0				3	3	3	1	.		.	1	.	.	.	145
160748	89	11	89	500	0748	1	2	5	0	2	2	2	2	1	.	1	2	.	.	.	.	0	.	.	.	0	.	.	.	0				0				1	1	1	1	.		.	1	.	.	.	158
160750	89	11	89	500	0750	1	2	4	1	2	2	2	2	1	.	2	2	.	.	.	.	0	.	.	.	1	8	.	1	0				0				3	3	3	1	.		.	1	.	.	.	152
160751	89	11	89	500	0751	1	2	5	0	2	2	2	2	1	.	1	1	11	1	2	5	0	.	.	.	1	11	1.5	1.5	0				0				2	2	2	1	.		.	1	.	.	.	173
160756	89	11	89	500	0756	1	1	5	0	2	2	2	2	1	.	1	1	3	.	2	5	1	13	0.5	2	1	4	1	1	0				0				2	2	2	1	.		.	1	.	.	.	171
160758	89	11	89	500	0758	1	2	.	0	2	2	2	2	.	.	3	1	11	1	1	6	0	.	.	.	1	11	2.5	1.5	1	12	2.5	3	0				2	2	2	1	.		.	1	.	.	.	160.1
160784	90	50	90	138	0784	1	2	3	0	2	2	2	2	1	.	3	1	13	1	2	3	1	11	2	2	1	13	1	2	0				0				2	2	3	1	.		.	1	.	.	.	158
160795	4	4	4	474	0795	1	1	4	0	1	.	1	.	1	.	3	1	12	2	2	7	1	13	8	2.5	0	.	.	.	0				0				4	4	3	1	.		.	1	.	.	.	162
160806	4	4	4	474	0806	1	1	5	0	2	2	2	2	1	.	3	1	12	1	2	3	1	12	10	3	0	.	.	.	0				0				2	2	2	1	.		.	1	.	.	.	169
160807	4	4	4	474	0807	1	2	4	0	2	2	2	2	1	.	3	1	10	1	2	2	0	.	.	.	0	.	.	.	1	12		2	0				3	3	3	1	.		.	1	.	.	.	156
160809	4	4	4	474	0809	1	2	.	0	.	.	.	.	1	.	1	1	12	1	2	5	1	12	14	1	1	12	3	1	0				0				3	3	3	1	.		.	1	.	.	.	147
160810	4	4	4	474	0810	1	2	4	0	2	2	2	2	1	.	3	2	.	.	.	.	0	.	.	.	0	.	.	.	0				0				3	3	3	1	.		.	1	.	.	.	153
160816	4	4	4	474	0816	1	1	4	0	1	2	.	.	1	.	2	1	10	1	2	5	0	.	.	.	1	11	1	2	0				0				2	2	3	1	.		.	1	.	.	.	173
160852	71	32	71	402	0852	1	2	4	0	.	.	1	2	1	.	1	1	11	1	2	4	1	12	1	1	1	11	5	2.5	0				0				2	2	2	1	.		.	1	.	.	.	153
160863	71	32	71	402	0863	1	1	4	0	2	2	2	2	1	.	1	1	13	1	2	4	1	13	1	1	1	13	1	2	0				0				4	3	2	1	.		.	1	.	.	.	174
160874	48	22	48	267.84	0874	1	1	5	0	2	2	2	2	2	3	1	1	11	1	2	8	0	.	.	.	0	.	.	.	0				0				2	2	2	1	.		.	1	.	.	.	170
160909	5	5	5	95	0909	1	2	.	0	2	2	1	2	1	.	1	2	.	.	.	.	1	13	4	1.5	1	12	3	3.5	0				0				1	1	2	1	.		.	1	.	.	.	166
160922	5	5	5	95	0922	1	2	2	0	.	.	.	.	1	.	2	2	.	.	.	.	0	.	.	.	0	.	.	.	0				0				3	3	3	1	.		.	1	.	.	.	154
160927	58	42	58	138.1	0927	1	1	3	1	.	.	.	.	1	3	2	1	13	1	2	4	1	12	9	1	0	.	.	.	0				0				3	3	3	1	.		.	1	.	.	.	.
160938	58	42	58	138.1	0938	1	1	3	0	.	.	.	.	.	.	.	1	13	1	2	2.5	1	11	2	1	0	.	.	.	0				0				3	3	3	2	.		.	1	.	.	.	155
160939	58	42	58	138.1	0939	1	1	3	0	.	.	1	.	2	3	3	1	10	1	2	5	1	8	15	3	1	13	1	2	0				0				2	2	2	1	.		.	1	.	.	.	173
160332	56	40	56	190	0332	1	1	5	0	2	2	2	2	1	3	1	1	13	1	2	5	0	.	.	.	1	12	1	3	0				0				3	2	2	2	.		.	2	3	.	.	170
160952	81	48	81	461.5	0952	2	2	5	0	2	2	2	2	1	.	1	1	11	1	2	2.5	0	.	.	.	1	10	2	2	0				0				2.5	2	2.5	1	.		.	1	.	.	.	158
160955	81	48	81	461.5	0955	2	2	4	0	2	2	2	2	1	3	2	1	11	1	2	4	0	.	.	.	1	12	3	1	0				0				3	3	3	1	.		.	1	.	.	.	159
160960	81	48	81	461.5	0960	2	2	3	0	2	2	2	2	2	3	1	1	13	1	2	3	1	13	1	1	1	12	1	1	1	12	1	2	0				2	3	4	1	.		.	1	.	.	.	.
160962	81	48	81	461.5	0962	2	2	5	0	2	.	2	.	1	.	1	1	14	1	2	4	1	15	3	2	1	15	5	1	0				0				3	3	3	1	.		.	1	.	.	.	160
160968	81	48	81	461.5	0968	2	2	3	0	2	.	2	.	1	.	2	2	.	.	.	.	0	.	.	.	0	.	.	.	0				0				3	3	3	1	.		.	1	.	.	.	154
160971	81	48	81	461.5	0971	2	2	3	0	2	2	2	2	1	3	2	2	.	.	.	.	1	15	1	1	1	.	3	1	0				0				4	3	3	1	.		.	2	16	3	2	160
160975	72	2	72	571.2	0975	2	1	4	1	1	2	2	2	1	.	2	2	.	.	.	.	1	15	4	3	0	.	.	.	0				0				4	3	2	1	.		.	1	.	.	.	170
160984	72	2	72	571.2	0984	2	1	5	0	2	.	2	.	2	3	1	1	13	1	.	.	1	14	1	2	1	17	5.5	0.5	0				0				1	1	1	1	.		.	2	16	2	1	173
160989	72	2	72	571.2	0989	2	1	5	0	.	.	.	.	1	3	2	1	14	1	2	3	1	15	3	1	1	13	1	1	0				0				2	2	2	1	.		.	1	.	.	.	174
160997	72	2	72	571.2	0997	2	1	5	0	2	2	2	2	1	.	2	1	12	2	2	.	0	.	.	.	0	.	.	.	0				0				2	2	2	1	.		.	1	.	.	.	168
160999	72	2	72	571.2	0999	2	1	3	0	1	2	1	2	2	3	1	1	12	1	1	7	1	11	16	2	1	13	5	1	1	13	1	5	0				1.5	1.5	1	1	.		.	2	15	3	2	.
161002	72	2	72	571.2	1002	2	1	4	0	1	2	2	2	2	3	3	1	12	1	1	10	1	15	8	1	1	15	6	1	0				0				4	4	3.5	1	.		.	1	.	.	.	173
161014	102	30	102	313.45	1014	1	1	5	0	2	.	2	.	1	.	1	1	10	3	2	3	1	12	5	3	0	.	.	.	0				0				3	3	3	2	.		.	1	.	.	.	165
161020	102	30	102	313.45	1020	1	2	5	0	2	2	2	2	1	.	3	1	12	1	2	2	0	.	.	.	1	13	1	1	1	13	2	3	0				1	1	2	1	.		.	1	.	.	.	162
161034	35	28	35	111	1034	2	1	2	0	2	2	2	2	1	3	1	1	.	1	2	3	0	.	.	.	0	.	.	.	0				0				3	4	4	1	.		.	2	16	2	1	178
161036	35	28	35	111	1036	2	1	4	0	1	.	2	.	1	3	1	1	12	1	2	3	0	.	.	.	1	14	1	1	0				0				3	3	3	1	.		.	1	.	.	.	173.3
161045	35	28	35	111	1045	2	1	5	0	2	2	2	2	1	3	1	1	14	1	2	4.5	1	12	5	3.5	1	16	1.5	1	0				0				3	3	3	1	.		.	1	.	.	.	171
161049	35	28	35	111	1049	2	1	.	0	2	2	2	2	1	3	1	2	.	.	.	.	0	.	.	.	0	.	.	.	0				0				3	4	3	1	.		.	1	.	.	.	171
161059	35	28	35	111	1059	2	1	4	0	2	.	2	.	1	3	1	1	13	1	2	3	1	14	2	2	0	.	.	.	0				0				3	3	2	2	15		.	2	15	1	.	180
161063	82	35	82	255.5	1063	1	1	2	0	2	.	2	.	1	.	2	1	10	1	2	3	1	12	12	3	1	12	3	2	0				0				3	3	3	1	.		.	1	.	.	.	173
161064	82	35	82	255.5	1064	1	2	3	0	2	2	2	2	3	3	1	1	12	1	2	4	1	14	5	1	1	14	4	1	0				0				1	2	4	1	.		.	1	.	.	.	153
161065	82	35	82	255.5	1065	1	2	1	0	2	2	2	2	2	3	1	1	11	1	2	4	0	.	.	.	1	11	1	1	0				0				1	2	2	1	.		.	1	.	.	.	153
161075	82	35	82	255.5	1075	1	2	5	0	2	2	2	2	1	.	.	1	12	1	1	4	0	.	.	.	1	13	.	2	0				0				3	3	3	1	.		.	1	.	.	.	152.4
161079	82	35	82	255.5	1079	1	1	4	0	2	2	2	2	.	.	3	1	13	1	2	5	1	10	2	3	0	.	.	.	0				0				2	2	2	1	.		.	1	.	.	.	170
161082	82	35	82	255.5	1082	1	2	4	0	.	.	1	.	.	3	.	1	12	1	.	6	0	.	.	.	1	12	.	1	0				0				2	2	2	2	.		.	1	.	.	.	159
161111	103	49	103	108	1111	2	2	5	0	1	2	.	2	2	3	1	1	11	1	2	3	1	12	0.5	.	1	10	2	2	1	12	2.5	2	0				3	3	2	1	.		.	1	.	.	.	163
161125	13	12	13	231.67	1125	1	2	5	0	2	2	2	2	2	3	1	1	11	1	2	6	0	.	.	.	1	11	1	2	0				0				4	4	3	1	.		.	1	.	.	.	155
161134	13	12	13	231.67	1134	1	2	3	0	2	2	2	2	1	.	3	1	9	1	2	4.5	1	13	0.5	1	1	12	1.5	1	1	8	2	1	0				3	2	2	1	.		.	1	.	.	.	.
161140	13	12	13	231.67	1140	1	2	5	0	2	2	2	2	1	.	2	1	8	1	2	5	0	.	.	.	1	13	1	2	0				0				4	4	3	1	.		.	1	.	.	.	163
161145	91	20	91	250.36	1145	1	1	4	1	2	2	2	2	1	.	3	1	.	1	2	5	1	14	2	2	1	14	1	1	0				0				3	2	3	1	.		.	1	.	.	.	159
161148	91	20	91	250.36	1148	1	2	4	0	2	2	2	2	1	.	2	1	13	1	2	4	1	13	2	2	1	.	4	1	0				0				4	4	4	1	.		.	1	.	.	.	162
161168	19	1	19	135	1168	2	1	4	0	2	2	2	2	2	3	2	1	13	1	2	1	0	.	.	.	0	.	.	.	0				0				3	3	3	1	.		.	2	.	1	.	168
161177	19	1	19	135	1177	2	2	3	0	2	.	2	.	1	.	1	1	13	1	2	5	0	.	.	.	0	.	.	.	0				0				3	4	5	1	.		.	1	.	.	.	163
161187	19	1	19	135	1187	2	1	1	0	2	2	1	2	1	.	1	2	.	.	.	.	1	11	.	.	1	11	.	.	1	15			0				5	5	5	1	.		.	1	.	.	.	167
161190	19	1	19	135	1190	2	1	4	0	2	2	2	2	1	.	2	1	9	1	2	3	0	.	.	.	1	16	3	2	0				0				3	3	2	1	.		.	2	13	1	.	182.6
161197	73	18	73	887.56	1197	2	1	.	0	2	.	2	.	2	3	1	2	.	.	.	.	1	11	.	3	1	15	5	2	0				0				2	2	3	2	13		.	1	.	.	.	176
161204	73	18	73	887.56	1204	2	2	2	0	2	2	2	2	1	3	2	1	14.5	1	2	6.5	1	15	25	4	1	12	20	3	1	14	1	1.45	0				4	3	3	1	.		.	2	14	5	4	172
161224	73	18	73	887.56	1224	2	1	2	0	.	.	.	.	1	.	2	1	.	1	1	6	1	13	8	10	1	14	3	3	0				0				3	3	3	1	.		.	1	.	.	.	.
161225	36	29	36	50	1225	2	2	4	0	2	2	1	2	1	.	3	1	13	1	.	7	1	7	20	2	0	.	.	.	0				0				3	3	2	1	.		.	1	.	.	.	157
161231	36	29	36	50	1231	2	2	4	0	1	1	.	.	1	.	1	1	13	1	1	7	1	14	7	2.5	1	13	5	2	1	15	1.5	2.5	0				3	3	3	1	.		.	1	.	.	.	170
161237	36	29	36	50	1237	2	2	4	0	2	2	2	2	1	3	1	1	12	1	2	3	0	.	.	.	1	12	3	2	0				0				4	4	4	1	.		.	2	15	2	2	166.5
161241	36	29	36	50	1241	2	2	4	0	2	2	2	2	1	.	1	1	13	1	2	5	0	.	.	.	0	.	.	.	0				0				3	3	3	1	.		.	1	.	.	.	160
161251	36	29	36	50	1251	2	2	3	0	2	.	2	.	1	3	1	1	13	1	2	4	1	13	2	3	1	13	15	2	1	14	1	2	0				3	3	3	2	15		.	2	15	2	.	163
161253	36	29	36	50	1253	2	2	2	0	2	2	2	2	1	.	3	1	15	1	2	7	1	14	1	2.5	1	13	3.5	.	0				0				4	4	4	1	.		.	2	16	2	1	164
161269	50	8	50	15	1269	1	2	5	0	2	2	2	2	1	.	2	1	8	1	2	2	0	.	.	.	1	12	1	1	0				0				1	1	1	1	.		.	1	.	.	.	146
161271	50	8	50	15	1271	1	1	5	0	.	.	.	.	1	.	2	1	10	1	2	4	1	12	1	1	0	.	.	.	0				0				2	2	2	1	.		.	1	.	.	.	174
161272	50	8	50	15	1272	1	2	3	0	2	2	2	2	1	.	1	1	10	1	2	6.5	1	12	1	1	1	12	2	2	0				0				3	2	1	1	.		.	2	11	3	1	157
161292	30	5	30	285	1292	1	2	4	0	2	2	2	2	1	.	3	1	10	1	2	3	0	.	.	.	1	10	1	1	1	11	1	3	0				2	2	2	1	.		.	1	.	.	.	154
161294	30	5	30	285	1294	1	2	.	0	.	.	.	.	.	.	.	2	.	.	.	.	0	.	.	.	0	.	.	.	0				0				.	.	.	2	.		.	1	.	.	.	.
161299	30	5	30	285	1299	1	2	3	0	2	2	2	2	1	.	3	1	12	1	2	4	0	.	.	.	1	12	2	2	0				0				4	3	3	1	.		.	1	.	.	.	161
161327	51	3	51	354.55	1327	2	1	2	0	1	2	2	2	1	.	2	1	13	1	1	6.5	1	13	25	4.5	1	15	23	1	0				0				3	4	4	1	.		.	1	.	.	.	173
161331	51	3	51	354.55	1331	2	1	4	0	2	.	2	.	1	3	1	1	15	1	1	8	1	10	5	2	1	16	3	1	0				0				3	3	3	1	.		.	1	.	.	.	171
161334	83	29	83	61.88	1334	2	1	5	0	2	2	2	2	.	.	1	1	14	1	2	3	0	.	.	.	0	.	.	.	0				0				1	2	2	1	.		.	1	.	.	.	165
161341	83	29	83	61.88	1341	2	1	5	0	2	2	2	2	1	.	3	2	.	.	.	.	1	12	5	2	1	16	8	10	0				0				5	5	5	2	15		.	1	.	.	.	175
161362	83	29	83	61.88	1362	2	1	4	0	2	2	2	2	1	.	1	1	14	1	2	5	0	.	.	.	0	.	.	.	0				0				2	2	2	1	.		.	1	.	.	.	173
161425	92	13	92	79.5	1425	1	2	3	0	2	2	2	2	1	3	2	1	10	1	2	5	0	.	.	.	1	10	1.5	1	0				0				3	4	4	1	.		.	1	.	.	.	153
161430	92	13	92	79.5	1430	1	2	5	0	2	2	2	2	1	.	2	1	11	1	2	3	0	.	.	.	1	14	2	1	1	13	1	3	0				3	3	3	1	.		.	1	.	.	.	164
161448	59	29	59	37.5	1448	2	1	5	0	2	2	2	2	2	3	1	1	12	1	2	6	1	11	5	2	1	11	2	1	0				0				4	4	4	2	13	12	3	2	15	2	1	171
161467	59	29	59	37.5	1467	2	1	.	1	2	2	2	2	.	.	1	1	13	1	2	6	1	13	.	2	0	.	.	.	0				0				5	5	5	2	14		.	1	.	.	.	165
161484	52	38	52	141	1484	1	1	5	0	2	2	2	2	1	.	2	2	.	.	.	.	1	11	2	2	0	.	.	.	0				0				3	3	3	1	.		.	1	.	.	.	154
161496	52	38	52	141	1496	1	1	3	0	1	2	2	2	1	3	2	1	13	1	2	6	1	10	30	1	1	13	15	0.5	0				0				.	.	.	1	.		.	1	.	.	.	157
161497	52	38	52	141	1497	1	1	5	1	2	2	2	2	1	.	3	1	11	1	2	3	1	13	12	4	1	9	1	2	0				0				2	2	3	1	.		.	1	.	.	.	165
161500	52	38	52	141	1500	1	1	3	1	2	2	1	2	1	.	1	1	13	2	2	5	1	13	20	40	1	14	4	2	0				0				3	3	3	1	.		.	1	.	.	.	143.3
161513	20	18	20	500.97	1513	2	2	5	0	2	2	2	2	1	.	2	1	14	1	2	3	0	.	.	.	1	11	3	2	0				0				2.5	2	3	1	.		.	1	.	.	.	164.8
161523	20	18	20	500.97	1523	2	1	4	0	2	.	2	.	1	.	1	1	14	1	2	6	1	13	4	2	1	13	2	2	0				0				3	3	4	1	.		.	1	.	.	.	165
161526	20	18	20	500.97	1526	2	1	.	0	2	2	2	2	2	3	1	1	13	1	2	3	1	8	1	3	1	14	1	2	0				0				.	.	.	2	.		.	1	.	.	.	.
161531	20	18	20	500.97	1531	2	1	2	0	.	.	.	.	1	3	1	1	9	1	2	2	1	13	4	1.5	1	13	20	1.5	0				0				4.5	3.5	3	1	.		.	1	.	.	.	162.4
161535	20	18	20	500.97	1535	2	2	.	0	1	2	1	2	.	.	.	2	.	.	.	.	0	.	.	.	0	.	.	.	0				0				4	4	4	2	.		.	1	.	.	.	148
161547	75	47	75	210	1547	2	2	4	1	.	.	.	.	2	3	1	1	14	1	2	6	1	14	0.5	3	1	14	2	2	0				0				1	2	4	1	.		.	1	.	.	.	161.5
161548	75	47	75	210	1548	2	1	5	0	2	2	2	2	2	3	1	1	12	1	2	7	1	12	9	5	1	14	14	3	0				0				3	3	1	2	14		.	2	14	2	5	176
161553	75	47	75	210	1553	2	2	3	0	2	2	2	2	2	3	1	1	.	1	1	8	1	13	6	2	1	12	3	2	0				0				4	3	3	1	.		.	2	14	4	4	160
161555	75	47	75	210	1555	2	1	5	1	2	2	1	2	.	.	1	1	11	1	2	5	1	7	15	2	1	7	2	2	0				0				3	3	4	2	13		.	2	9	1	.	159
161557	75	47	75	210	1557	2	1	4	0	1	2	2	2	2	3	1	1	11	1	2	4	1	11	12	2	1	12	3	2	0				0				5	3	1	2	13		.	2	14	2	1	179
161563	75	47	75	210	1563	2	2	5	0	2	2	2	2	2	3	1	1	10	1	2	5	1	13	1	1	1	12	3	2	0				0				3	3	3	1	.		.	2	16	3	3	160
161574	75	47	75	210	1574	2	2	3	0	2	2	2	2	2	3	3	1	14	1	2	4	0	.	.	.	1	12	1	2	0				0				3	4	4	1	.		.	1	.	.	.	160
161587	31	17	31	599.87	1587	1	1	4	0	.	.	.	.	1	.	1	1	12	1	1	6.5	1	14	10	3	1	13	1	2	0				0				2	2	3	1	.		.	1	.	.	.	165
161592	31	17	31	599.87	1592	1	2	5	0	2	2	2	2	1	.	3	1	9	1	2	1	0	.	.	.	1	10	0.5	1	0				0				3	2	2	1	.		.	1	.	.	.	152
161688	32	26	32	52	1688	1	1	3	0	.	.	.	.	.	3	2	1	10	1	2	3	1	10	4	2	1	9	1	1	0				0				2	3	2	1	.		.	1	.	.	.	.
161626	12	11	12	440	1626	1	2	4	0	2	2	2	2	1	3	3	1	11	1	2	5.5	1	10	2	1.5	1	10	5	3	0				0				3	3	3	1	.		.	1	.	.	.	164
161640	94	52	94	90	1640	2	2	5	0	2	2	2	2	1	.	2	1	15	1	2	2	0	.	.	.	0	.	.	.	0				0				3	3	3	1	.		.	1	.	.	.	.
161652	94	52	94	90	1652	2	2	4	0	2	2	2	2	1	.	1	2	.	.	.	.	1	11	1	2	1	12	2	2	0				0				1	3	2	1	.		.	1	.	.	.	158
161686	32	26	32	52	1686	1	1	4	1	2	2	2	2	1	.	1	1	10	1	2	2	0	.	.	.	1	12	1	1	0				0				1	1	1	1	.		.	1	.	.	.	177
161817	11	5	11	407.14	1817	1	1	3	0	2	.	2	.	1	.	1	2	.	.	.	.	1	8	.	1	0	.	.	.	0				0				.	.	.	2	.		.	1	.	.	.	161
161906	62	6	62	49.62	1906	2	1	3	0	2	2	2	2	1	.	2	1	13	1	2	4	0	.	.	.	0	.	.	.	0				0				5	5	5	1	.		.	1	.	.	.	168
161704	32	26	32	52	1704	1	1	3	0	2	2	2	2	1	.	1	1	.	1	2	5	1	11	1	2	1	9	1	1	0				0				3	2	2	1	.		.	1	.	.	.	.
161721	76	32	76	241.2	1721	1	2	.	0	2	2	2	2	1	.	1	1	12	1	2	6.5	0	.	.	.	1	11	1.5	2.5	0				0				3	2.5	2.5	1	.		.	1	.	.	.	159
161724	76	32	76	241.2	1724	1	2	3	0	2	2	2	2	1	3	2	2	.	.	.	.	0	.	.	.	1	13	1	1	0				0				2	2	2	1	.		.	1	.	.	.	149
161726	76	32	76	241.2	1726	1	1	4	0	.	.	.	.	.	.	.	1	.	1	2	.	0	.	.	.	0	.	.	.	0				0				.	.	.	2	.		.	1	.	.	.	.
161734	76	32	76	241.2	1734	1	1	5	0	2	2	2	2	2	3	1	1	12	1	2	4	1	13	3	1	1	13	5	2	0				0				2	4	1	1	.		.	1	.	.	.	163
161738	76	32	76	241.2	1738	1	1	5	0	2	2	2	2	.	.	2	1	13	1	1	8	1	13	6	2	1	13	3	2	0				0				2.5	2.5	1.5	1	.		.	1	.	.	.	.
161740	76	32	76	241.2	1740	1	1	4	0	2	.	2	.	1	3	2	1	12	1	1	8	1	12	1	3	1	10	.	1	0				0				2	2	2	1	.		.	1	.	.	.	163
161743	76	32	76	241.2	1743	1	1	5	0	2	2	2	2	1	.	2	1	12	1	2	4	1	13	2	1	1	13	3	1	0				0				2	3	3	2	.		.	1	.	.	.	160
161745	76	32	76	241.2	1745	1	2	4	0	2	2	1	2	1	.	2	1	11	1	2	4	1	12	1	1	1	11	2	2	0				0				2	2	2	1	.		.	1	.	.	.	153
161796	60	16	60	135	1796	2	2	2	0	2	2	2	2	1	.	3	1	15	1	2	5	1	15	0.5	3	1	14	0.5	2	0				0				2	3	4	1	.		.	2	15	2	1	160
161822	61	43	61	98.52	1822	2	1	1	0	2	2	2	2	1	.	2	2	.	.	.	.	1	11	5	2	0	.	.	.	0				0				3	3	4	1	.		.	1	.	.	.	180
161831	61	43	61	98.52	1831	2	1	5	0	.	.	2	.	1	.	1	1	17	1	1	6	1	14	.	1	1	14	.	1	0				0				2	3	3	1	.		.	1	.	.	.	169
161835	61	43	61	98.52	1835	2	1	5	0	2	.	2	.	1	.	2	1	13	1	2	3	1	13	2	1	1	13	2	1	1	13	1	1	0				3	3	3	1	.		.	1	.	.	.	176.5
161842	61	43	61	98.52	1842	2	1	3	0	2	.	2	.	1	3	2	1	14	1	2	3	1	13	3	2	0	.	.	.	0				0				3	3	2	1	.		.	1	.	.	.	170.3
161856	16	15	16	90.63	1856	1	2	4	0	2	.	2	.	2	3	1	1	11	1	2	6	1	11	3	2	1	12	1	1	0				0				3	3	4	1	.		.	2	11	2	1	160.3
161857	16	15	16	90.63	1857	1	2	4	0	2	2	1	2	2	3	3	1	13	1	2	4	0	.	.	.	1	12	2	1	0				0				3	2	2	1	.		.	1	.	.	.	156
161878	53	32	53	529.69	1878	1	1	2	0	2	2	2	2	2	3	1	1	9	3	1	5	1	12	8	2	0	.	.	.	0				0				3	3	3	1	.		.	1	.	.	.	161
161888	53	32	53	529.69	1888	1	2	.	0	2	2	2	2	1	.	3	1	12	1	2	3.5	0	.	.	.	1	11	0.5	0.5	0				0				2.5	3	3	1	.		.	1	.	.	.	160
161930	6	6	6	44.79	1930	2	1	4	0	1	2	2	2	1	.	1	1	15	1	2	2	1	10	4	3	1	9	0.5	1.5	0				0				2	3	4	1	.		.	1	.	.	.	177
161938	6	6	6	44.79	1938	2	1	1	0	2	2	2	2	1	.	3	1	12	1	2	5	1	12	4	3	1	12	1	2	0				0				3	3	3	1	.		.	2	15	2	2	178
161939	6	6	6	44.79	1939	2	1	4	0	2	.	2	.	1	.	2	1	13	1	1	6	1	13	3	2	0	.	.	.	1	13	1	1	0				3	3	3	2	13		.	2	15	2	2	178
161948	6	6	6	44.79	1948	2	1	5	0	2	2	2	2	1	.	2	1	15	.	1	.	1	10	2	3	1	13	1	1	0				0				2	2	2	1	.		.	1	.	.	.	.
161973	63	44	63	117.39	1973	2	1	4	0	2	2	2	2	1	.	1	1	12	1	2	7	1	9	7	3	1	13	1	1	0				0				3	2	2	1	.		.	1	.	.	.	170
161977	54	39	54	112	1977	1	1	4	0	2	2	2	2	1	.	2	1	10	1	2	3	1	11	10	1	0	.	.	.	1		3	2	0				3	2	2	1	.		.	1	.	.	.	168
161979	54	39	54	112	1979	1	1	3	0	2	.	2	.	1	.	1	1	11	1	2	4	1	12	1	2	1	7	1	2	1	10	1	1	0				3	3	2	1	.		.	1	.	.	.	154
161992	54	39	54	112	1992	1	1	4	0	2	2	2	2	1	.	2	1	11	2	2	4	1	11	2	1	0	.	.	.	0				0				2	1	1	1	.		.	1	.	.	.	156
162000	54	39	54	112	2000	1	1	3	0	2	2	2	2	1	.	2	1	12	1	2	3	0	.	.	.	0	.	.	.	0				0				1	1	1	1	.		.	1	.	.	.	168
162012	38	30	38	67.33	2012	1	1	4	0	1	2	1	2	1	.	1	1	13	2	2	6	0	.	.	.	1	13	3	1	0				0				2	4	5	1	.		.	1	.	.	.	169
162028	38	30	38	67.33	2028	1	2	4	0	2	2	2	2	1	.	2	1	11	1	2	4	0	.	.	.	0	.	.	.	0				0				2	3	3	1	.		.	1	.	.	.	152
162034	38	30	38	67.33	2034	1	1	3	0	2	2	2	2	1	3	1	1	12	1	2	4	0	.	.	.	0	.	.	.	0				0				3	3	3	1	.		.	1	.	.	.	151
162048	107	58	107	58	2048	2	2	.	0	2	2	2	2	1	.	1	1	14	1	2	5	0	.	.	.	1	10	5.5	1	0				0				3	3	3	1	.		.	2	14	4	3	167
162057	107	58	107	58	2057	2	2	1	0	2	2	2	2	1	.	1	1	15	1	2	3	0	.	.	.	1	16	1	1	0				0				3	4	4	1	.		.	2	15	1	.	152.9
162059	107	58	107	58	2059	2	1	2	4	2	.	2	.	2	3	1	1	11	1	1	6	1	10	2	4	1	13	2	1	0				0				3	3	3	1	.		.	2	15	2	1	179
162063	64	18	64	1825.38	2063	2	1	4	0	2	2	2	2	1	.	1	1	15	1	2	4	1	7	5	4	1	9	1.5	2	0				0				3	3	2	2	15	15	4	2	13	2	1	171
162065	64	18	64	1825.38	2065	2	1	5	0	2	2	2	2	2	3	1	1	13	1	2	5	1	13	7	5	1	16	10	1.5	0				0				3	2	3	1	.		.	2	17	1	.	166
162071	64	18	64	1825.38	2071	2	1	.	0	2	2	2	2	1	3	1	1	14	1	1	3.5	1	12	10	3	1	13	1	2	0				0				3	3	3	2	.		.	2	15	2	2	169
162077	95	11	95	1262.61	2077	1	2	5	0	2	2	2	2	1	.	1	1	.	1	2	4	0	.	.	.	1	5	0.5	1	0				0				3.5	2.5	2	1	.		.	1	.	.	.	165
162082	95	11	95	1262.61	2082	1	2	5	0	2	2	2	2	1	.	2	1	7	1	1	3	0	.	.	.	1	5	1	2	0				0				1	1	1	1	.		.	1	.	.	.	163
162092	95	11	95	1262.61	2092	1	2	5	0	2	2	2	2	1	.	2	2	.	.	.	.	0	.	.	.	0	.	.	.	0				0				2	2	3	1	.		.	1	.	.	.	153
162103	65	45	65	69.23	2103	2	1	4	0	2	2	2	2	1	3	3	1	16	1	2	4	1	14	.	4	1	15	.	2	0				0				3	3	4	2	16	9	8	2	17	3	1	175.8
162111	65	45	65	69.23	2111	2	1	5	0	2	2	2	2	1	.	2	1	16	1	2	3	1	17	10	2	1	16	5	1	1	15	1	2	0				5	3	1	2	16		.	1	.	.	.	175
162124	96	18	96	717.88	2124	2	2	5	0	.	.	2	2	1	.	2	1	12	1	2	5	1	13	1	1	1	14	2	1	0				0				3	3	4	1	.		.	1	.	.	.	.
162136	96	18	96	717.88	2136	2	2	4	0	2	2	2	2	1	.	2	1	13	1	2	3.5	1	14	1	1	1	13	2	2	0				0				3	3	3	1	.		.	1	.	.	.	152
162159	77	7	77	173.25	2159	2	2	2	0	2	2	2	2	1	.	1	1	13	1	1	6	1	13	1.5	1	1	13	3.5	2.5	0				0				1	1	3	1	.		.	1	.	.	.	172
162164	77	7	77	173.25	2164	2	2	5	0	2	2	2	2	1	.	1	1	10	1	2	5	1	14	0.5	0.75	1	10	7	2	1	15	1	3.5	0				3	3	3	1	.		.	1	.	.	.	171
162168	77	7	77	173.25	2168	2	2	4	0	2	2	.	2	1	.	1	1	14	1	2	2	1	15	1	1	1	14	1	2	0				0				2	2	2	1	.		.	1	.	.	.	164
162173	77	7	77	173.25	2173	2	2	5	0	2	2	2	2	1	.	2	1	14	1	2	3	1	13	1	1	1	4	3	3	1	13	2	4	0				2	2	2	1	.		.	1	.	.	.	150
162175	77	7	77	173.25	2175	2	2	5	0	2	2	2	2	1	.	1	1	13	1	2	4.5	0	.	.	.	1	16	0.5	2	0				0				2	3	4	1	.		.	1	.	.	.	164.5
162177	77	7	77	173.25	2177	2	2	4	0	2	2	2	2	1	.	1	1	14	1	2	4.5	0	.	.	.	1	12	1	2	0				0				4	3	3	1	.		.	1	.	.	.	156
162182	77	7	77	173.25	2182	2	2	5	0	1	2	1	2	2	3	1	1	10	2	2	.	1	12	1	3	0	.	.	.	0				0				3	4	4	1	.		.	1	.	.	.	157
162183	77	7	77	173.25	2183	2	2	4	0	2	2	2	2	1	.	1	1	10	1	2	5	0	.	.	.	1	11	1	1	0				0				4	4	3	1	.		.	1	.	.	.	165.1
162202	66	20	66	172.13	2202	1	1	4	0	2	2	2	2	1	3	3	2	.	.	.	.	1	12	1	2	0	.	.	.	0				0				3.5	3.5	3	1	.		.	1	.	.	.	163
162232	39	13	39	53	2232	1	2	3	0	2	2	2	2	1	.	2	1	10	1	1	5	0	.	.	.	1	12	4	1	0				0				3	3	3	1	.		.	2	12	1	.	155
162241	40	11	40	440	2241	1	2	5	0	2	2	2	2	1	.	3	1	11	1	1	8	1	12	1	2	1	12	3	2	0				0				2	3	3	1	.		.	1	.	.	.	162
162246	40	11	40	440	2246	1	2	5	0	2	2	2	2	1	.	2	1	12	1	2	4	0	.	.	.	1	.	.	.	1				0				2	2	2	1	.		.	1	.	.	.	163
162256	40	11	40	440	2256	1	1	4	0	2	2	2	2	1	.	2	1	10	1	2	5	1	12	6	1.5	1	12	2	1	0				0				1	2	2	2	.		.	1	.	.	.	170
162286	108	51	108	41.54	2286	2	1	.	0	.	.	.	.	1	3	3	1	10	1	2	5	1	10	1	1	1	12	3	5	0				0				1	1	1	1	.		.	1	.	.	.	.
162298	108	51	108	41.54	2298	2	1	5	0	.	.	.	.	2	3	1	1	.	1	2	7	1	11	31	3	1	11	31	2	1	14	1	2	0				4	3	3	2	12	30	4	2	13	2	1	179
162316	97	53	97	150	2316	2	1	2	0	2	2	2	2	1	.	2	1	12	1	2	7	1	12	3	2	1	12	3	2	0				0				1	2.5	3.5	1	.		.	1	.	.	.	174
162326	97	53	97	150	2326	2	1	5	1	2	2	2	2	1	.	3	1	10	1	2	5	1	11	1	3	1	10	1.5	2	0				0				2	2	1	1	.		.	2	10	2	1	180
162356	17	16	17	139.82	2356	2	2	4	0	2	2	2	2	1	.	2	1	12	1	2	4	0	.	.	.	1	14	1	1	0				0				3	3	3	1	.		.	1	.	.	.	162
162359	17	16	17	139.82	2359	2	2	2	0	2	2	2	2	1	.	2	1	14	1	2	2.5	0	.	.	.	1	15	1	1	0				0				3	3	3	1	.		.	1	.	.	.	165
162368	17	16	17	139.82	2368	2	2	2	0	2	2	2	2	1	.	3	1	12	1	2	4	1	12	4	1.5	1	11	10	2.5	0				0				3	3	3	1	.		.	2	15	1	.	157.6
162387	41	31	41	138	2387	2	2	2	0	2	.	2	.	1	.	2	1	13	1	2	4	0	.	.	.	1	13	2	2	0				0				3	3	3	1	.		.	2	13	2	1	157
162394	41	31	41	138	2394	2	1	4	0	2	2	2	2	1	.	1	1	12	1	1	7	0	.	.	.	1	15	3	1	0				0				4	4	3	1	.		.	1	.	.	.	168
162401	41	31	41	138	2401	2	2	2	0	2	2	2	2	1	.	1	1	13	3	2	2	1	13	10	2	1	13	15	1.5	0				0				3	2	4	1	.		.	2	15	1	.	164
162409	98	29	98	81.52	2409	2	1	2	0	2	2	2	2	1	.	2	2	.	.	.	.	0	.	.	.	0	.	.	.	0				0				4	4	4	1	.		.	1	.	.	.	160
162411	98	29	98	81.52	2411	2	1	.	0	1	1	2	2	.	.	1	1	13	1	1	8	1	10	20	3	1	9	5	1	0				0				5	4	2	2	13	22	12.5	2	14	3	1	173
162413	98	29	98	81.52	2413	2	1	3	0	2	2	2	2	1	.	3	1	15	1	2	3	1	7	.	2	1	.	.	1	0				0				4	4	4	2	15		.	1	.	.	.	.
162418	98	29	98	81.52	2418	2	1	.	0	2	2	2	2	1	.	.	1	.	1	2	.	1	14	2	3	0	.	.	.	0				0				3	3	3	1	.		.	1	.	.	.	165
162430	42	32	42	120.6	2430	1	2	5	0	2	.	2	.	1	.	1	1	11	1	2	6	0	.	.	.	1	12	2	1	0				0				3	3	3	1	.		.	1	.	.	.	157
162436	42	32	42	120.6	2436	1	1	2	0	2	2	1	2	1	.	3	1	12	1	2	6	1	11	15	3	0	.	.	.	0				0				3	3	4	1	.		.	1	.	.	.	167.5
162437	42	32	42	120.6	2437	1	2	5	0	1	2	2	2	2	3	1	1	11	1	1	6	0	.	.	.	1	13	1	2	0				0				2	3	3	1	.		.	1	.	.	.	163
162444	42	32	42	120.6	2444	1	1	3	1	.	.	1	2	2	1	2	2	.	.	.	.	0	.	.	.	0	.	.	.	0				0				5	5	5	1	.		.	1	.	.	.	162
162459	84	23	84	128.71	2459	2	1	3	0	2	2	2	2	1	.	2	1	12	1	2	5	1	13	3	1	1	7	2	1	0				0				5	5	5	2	14		.	2	16	3	1	160
162471	84	23	84	128.71	2471	2	1	4	0	2	.	2	.	1	.	2	1	14	2	2	3	1	13	2	1	0	.	.	.	0				0				1	2	2	1	.		.	1	.	.	.	170
162476	84	23	84	128.71	2476	2	1	5	0	2	2	2	2	1	.	1	1	13	1	2	3	1	14	6	2	0	.	.	.	0				0				4	5	3	1	.		.	1	.	.	.	175
162487	43	33	43	216	2487	2	1	5	0	2	2	2	2	1	.	1	1	13	1	2	2	1	12	1	1	1	15	1	1	0				0				3	4	2	2	.		.	1	.	.	.	173
162488	43	33	43	216	2488	2	1	4	0	2	2	2	2	1	.	3	1	13	1	2	3	1	12	4	2	1	14	1	2	0				0				2	2	1	1	.		.	1	.	.	.	174.5
162494	43	33	43	216	2494	2	1	.	0	2	2	1	2	1	.	1	1	10	1	1	4	1	13	1	3	1	13	1	1	0				0				2	2	2	1	.		.	1	.	.	.	173
162506	43	33	43	216	2506	2	1	4	0	2	2	2	2	1	.	3	1	14	1	2	4	1	14	20	1	1	15	2	1	0				0				3	3	3	1	.		.	1	.	.	.	171
162507	43	33	43	216	2507	2	1	5	0	2	2	2	2	1	.	2	1	15	1	2	.	1	16	2	3	1	14	2	2	0				0				2	1	1	1	.		.	1	.	.	.	173
162523	23	21	23	72	2523	2	1	.	0	2	2	2	2	1	.	2	1	14	1	2	6	1	12	15	5	1	14	10	1	0				0				4	4	4	2	13	21	10	2	14	4	3	178
162527	23	21	23	72	2527	2	2	.	0	2	2	2	2	2	3	1	1	14	1	1	6	1	16	2	2	1	13	7	5	0				0				4	4	3	1	.		.	2	15	4	3	160
162529	23	21	23	72	2529	2	2	.	0	2	2	2	2	1	.	2	1	12	1	2	5	1	12	2	2	1	11	2	1	1	14	1	2	0				5	4	3	2	11	30	6	2	14	2	2	169
162536	23	21	23	72	2536	2	2	.	0	2	2	2	2	2	3	1	1	12	1	1	5.5	1	12	2	3	1	14	2	4	0				0				3	3	3	2	12	30	7	2	15	5	4	163.5
162548	67	5	67	50	2548	1	1	3	0	2	2	2	2	1	.	2	1	11	1	2	3	1	13	1	1	1	13	2	2	0				0				3	3	3	1	.		.	1	.	.	.	162
162551	67	5	67	50	2551	1	1	3	0	2	.	2	.	.	.	2	1	12	3	2	4	1	12	4	2	1	12	2	2	0				0				3	3	3	1	.		.	1	.	.	.	170
162561	14	13	14	28.62	2561	1	1	5	0	2	2	2	2	1	3	3	1	9	3	2	4	1	10	6	3	1	6	1	1	0				0				4	4	4	2	8		.	2	9	3	1	158
162563	14	13	14	28.62	2563	1	2	4	0	2	2	1	2	2	3	1	1	12	1	2	3	0	.	.	.	1	12	1	2	0				0				3	3	3	1	.		.	1	.	.	.	160
162566	14	13	14	28.62	2566	1	2	3	0	1	2	2	2	1	3	1	1	10	1	1	7	1	10	0.125	2.5	0	.	.	.	0				0				1.5	1.5	1.5	1	.		.	1	.	.	.	151
162584	78	13	78	39.75	2584	1	1	5	0	.	.	.	.	.	.	.	2	.	.	.	.	0	.	.	.	0	.	.	.	0				0				.	.	.	2	.		.	1	.	.	.	.
162585	78	13	78	39.75	2585	1	1	3	0	2	2	2	2	1	.	2	1	13	1	2	5	0	.	.	.	0	.	.	.	0				0				4	4	4	1	.		.	1	.	.	.	163
162587	78	13	78	39.75	2587	1	1	4	0	2	2	1	2	1	.	2	1	10	1	2	2	0	.	.	.	1	13	0.2	1	0				0				1.5	2	1.5	1	.		.	1	.	.	.	149
162589	78	13	78	39.75	2589	1	1	.	0	2	2	2	2	1	.	2	2	.	.	.	.	1	8	4	1	1	13	1	1	0				0				2.5	2.5	1.5	1	.		.	1	.	.	.	156
162594	78	13	78	39.75	2594	1	1	5	1	2	2	2	2	1	.	1	1	12	1	2	5	0	.	.	.	0	.	.	.	0				0				3	3	3	1	.		.	1	.	.	.	158
162602	78	13	78	39.75	2602	1	1	5	0	2	2	2	2	2	3	1	1	9	3	2	4	1	13	4	2	0	.	.	.	0				0				2	2	1	1	.		.	1	.	.	.	176
162608	78	13	78	39.75	2608	1	1	4	0	2	2	2	2	1	.	1	1	8	1	1	7	1	10	5	2	0	.	.	.	0				0				3	3	3	1	.		.	2	10	1	.	169
162610	78	13	78	39.75	2610	1	1	5	0	2	2	2	2	1	3	1	1	10	1	2	3	1	10	3	1	0	.	.	.	0				0				3	3	2	2	12		.	2	11	5	2	165
162613	15	14	15	171.35	2613	2	2	4	0	2	2	2	2	2	3	1	1	12	1	2	4	0	.	.	.	1	14	3.5	2	0				0				3	3	3	1	.		.	2	15	3	1	161
162616	15	14	15	171.35	2616	2	2	3	0	2	2	2	2	1	.	1	1	16	1	2	2	1	16	20	2	1	14	10	1	0				0				4	3	3	1	.		.	1	.	.	.	154
162632	15	14	15	171.35	2632	2	2	3	1	.	2	.	2	1	.	1	1	9	1	1	5	0	.	.	.	1	11	4	2	0				0				3	3	3	1	.		.	2	15	2	1	164
162635	15	14	15	171.35	2635	2	2	4	0	2	2	2	2	1	.	1	1	14	1	2	2.5	1	15	2	3	1	14	1	1.5	1	17	1	3	0				3	3	3	1	.		.	1	.	.	.	151
162641	44	34	44	1260	2641	1	2	5	0	2	2	2	2	1	3	2	1	11	2	2	6	1	13	1	2	1	10	.	1	0				0				2	2	2	1	.		.	1	.	.	.	152
162647	44	34	44	1260	2647	1	1	5	1	2	2	2	2	2	3	2	1	11	1	2	6	0	.	.	.	1	7	.	1	1	13	1	5	0				1	3	4	1	.		.	1	.	.	.	159
162651	44	34	44	1260	2651	1	1	.	0	2	2	2	2	1	.	1	1	12	1	2	.	1	10	5	2	1	12	1	1	0				0				4	4	4	1	.		.	2	13	1	.	162
162661	44	34	44	1260	2661	1	1	.	0	2	2	2	2	1	.	2	2	.	.	.	.	1	13	7	2	1	13	1	2	0				0				2	3	2	1	.		.	1	.	.	.	157
162674	7	7	7	152.44	2674	2	2	4	0	2	2	2	2	2	3	1	1	9	1	2	4	1	9	0.2	1	1	9	1	3	0				0				2	4	4	1	.		.	1	.	.	.	165.9
162676	7	7	7	152.44	2676	2	2	2	0	2	2	2	2	1	.	1	1	8	1	2	4	0	.	.	.	1	12	1.5	1.5	0				0				4	2	2	1	.		.	1	.	.	.	158
162700	24	22	24	48	2700	1	1	4	0	2	2	2	2	1	.	1	1	11	1	2	.	1	11	6	1	0	.	.	.	0				0				3	3	3	1	.		.	1	.	.	.	158
162705	24	22	24	48	2705	1	1	5	0	2	2	2	2	1	.	1	1	10	1	2	5	1	12	4	2	0	.	.	.	0				0				3	3	3	1	.		.	1	.	.	.	156
162720	24	22	24	48	2720	1	1	3	0	1	2	1	2	1	.	1	1	12	1	2	6	0	.	.	.	0	.	.	.	0				0				3	4	3	1	.		.	1	.	.	.	169
162721	24	22	24	48	2721	1	1	5	0	2	2	2	2	1	3	2	1	11	1	1	7	0	.	.	.	0	.	.	.	0				0				1	1	2	1	.		.	1	.	.	.	157
162722	24	22	24	48	2722	1	1	4	1	2	2	2	2	2	3	1	1	11	1	2	4	1	10	9.5	1.5	0	.	.	.	0				0				2	3	2	1	.		.	1	.	.	.	160
162743	85	48	85	213	2743	2	2	3	0	1	2	2	2	1	.	3	1	.	1	2	2	0	.	.	.	1	11	1	1.5	0				0				2	2	2	1	.		.	1	.	.	.	165
162746	85	48	85	213	2746	2	2	5	0	1	2	2	2	1	.	1	1	11	1	2	3	0	.	.	.	1	11	0.08	1	0				0				1	2	2	1	.		.	1	.	.	.	166.1
162750	85	48	85	213	2750	2	2	5	0	1	2	2	2	1	.	1	1	12	1	1	5	0	.	.	.	1	15	1	1	0				0				2	1	2	1	.		.	1	.	.	.	159
162753	85	48	85	213	2753	2	2	5	1	2	2	2	2	1	.	2	1	9	1	2	2	0	.	.	.	1	13	1	1	1	15	1	3	0				2	2	2	1	.		.	1	.	.	.	163
162766	25	23	25	53	2766	2	2	.	0	.	2	.	2	1	.	2	1	10	1	2	3.5	1	13	1	1	1	12	2.5	1	0				0				2.5	2.5	3.5	1	.		.	1	.	.	.	160
162768	25	23	25	53	2768	2	2	2	0	2	2	2	2	.	3	1	1	14	1	2	3.5	1	11	.	5	1	13	.	2	0				0				4	4	4	1	.		.	2	16	4	4	149
162772	25	23	25	53	2772	2	1	.	0	2	2	2	2	1	.	2	1	.	1	2	3	1	12	2	2	0	.	.	.	0				0				4	5	5	1	.		.	1	.	.	.	.
162775	25	23	25	53	2775	2	1	4	0	.	.	.	.	1	.	1	1	13	1	2	3	1	14	6	3	1	16	3	2	0				0				4	4	3	1	.		.	2	15	3	1	180
162777	25	23	25	53	2777	2	2	2	0	1	2	1	2	2	3	1	1	9	1	2	3.5	1	5	.	.	1	3	.	1.5	0				0				3.5	3	2.5	1	.		.	2	14	2	1	.
162791	68	46	68	452	2791	1	2	5	0	2	2	2	2	1	.	2	1	10	1	1	6	0	.	.	.	1	12	1	2	0				0				4	4	4	1	.		.	1	.	.	.	143
162795	68	46	68	452	2795	1	2	5	0	2	2	2	2	1	.	2	1	11	1	2	5	0	.	.	.	1	.	.	1	0				0				3	3	3	1	.		.	1	.	.	.	160
162797	68	46	68	452	2797	1	1	5	0	2	2	2	2	1	3	3	1	11	1	1	4	1	13	1	1	0	.	.	.	0				0				2	2	3	1	.		.	2	11	1	.	167.8
162802	68	46	68	452	2802	1	1	3	0	2	2	2	2	1	.	2	1	13	1	1	5	1	11	7	3	0	.	.	.	0				0				2	2	2	1	.		.	1	.	.	.	164
162806	68	46	68	452	2806	1	2	4	0	2	2	2	2	1	.	3	1	10	1	2	7	0	.	.	.	1	10	3	1	0				0				3	3	4	1	.		.	1	.	.	.	153
162820	18	17	18	75.26	2820	1	1	2	0	2	2	2	2	1	3	1	1	9	1	2	6	1	12	2	2	1	7	1	2	1	8	2	4	0				3	3	3	1	.		.	1	.	.	.	163
162833	18	17	18	75.26	2833	1	2	5	0	2	2	2	2	1	.	3	1	10	1	1	5	1	13	4	2	1	10	1	2	0				0				3	3	4	1	.		.	1	.	.	.	165
162844	18	17	18	75.26	2844	1	1	4	0	2	2	1	2	1	.	2	1	13	1	2	4	1	10	1	2	1	10	1	2	0				0				2	2	2	1	.		.	2	11	1	.	173
162860	18	17	18	75.26	2860	1	1	5	0	2	2	2	2	1	.	2	1	12	1	2	2	1	13	1	1	0	.	.	.	0				0				.	.	.	1	.		.	1	.	.	.	162
162866	18	17	18	75.26	2866	1	1	5	0	.	.	.	1	.	2	.	1	12	1	1	4	1	13	4	1	0	.	.	.	0				0				3	3	3	1	.		.	1	.	.	.	160
162868	18	17	18	75.26	2868	1	2	3	0	2	2	2	2	1	.	1	1	10	1	2	2	0	.	.	.	1	12	0.2	2.5	0				0				1	1	1	1	.		.	1	.	.	.	157
162886	18	17	18	75.26	2886	1	1	3	0	2	2	2	2	1	.	1	1	8	1	2	6	1	11	23	2	1	8	3	2	0				0				5	5	5	1	.		.	1	.	.	.	165
162896	18	17	18	75.26	2896	1	2	5	0	2	2	2	2	1	.	1	1	10	1	2	5	0	.	.	.	1	8	1	2	0				0				2	2	2	1	.		.	1	.	.	.	162
162900	18	17	18	75.26	2900	1	2	5	0	2	2	2	2	1	3	1	1	10	2	2	7	1	10	5	3	1	11	1	3	0				0				3	3	4	1	.		.	1	.	.	.	158
162903	18	17	18	75.26	2903	1	1	.	0	.	.	.	.	.	.	.	.	.	.	.	.	0	.	.	.	0	.	.	.	0				0				.	.	.	.	.		.	.	.	.	.	.
162904	18	17	18	75.26	2904	1	1	3	0	2	2	2	2	1	.	3	1	.	1	2	4	1	12	4	6	1	12	1	2	0				0				3	3	3	1	.		.	1	.	.	.	160
162911	18	17	18	75.26	2911	1	2	3	0	2	2	1	2	2	3	1	1	10	2	2	6	1	13	1	.	1	11	1	2	1	13	1	3	0				3	3	4	1	.		.	1	.	.	.	162
162930	18	17	18	75.26	2930	1	1	5	0	2	2	2	2	1	.	2	1	9	1	2	4	1	13	1	1	0	.	.	.	0				0				2	2	1	1	.		.	1	.	.	.	164
162934	18	17	18	75.26	2934	1	2	5	0	2	2	2	2	1	.	1	1	10	1	2	5	0	.	.	.	1	8	.	2	0				0				3	2	1	1	.		.	1	.	.	.	175
162940	18	17	18	75.26	2940	1	2	5	0	.	.	.	.	1	.	1	1	10	1	2	6	0	.	.	.	1	12	1	2	0				0				3	.	.	1	.		.	1	.	.	.	164
162958	18	17	18	75.26	2958	1	2	4	0	2	2	2	2	.	.	1	1	.	2	2	.	0	.	.	.	1	12	2	3	0				0				2	3	3	1	.		.	1	.	.	.	159
162960	18	17	18	75.26	2960	1	1	.	0	.	.	.	.	.	.	.	.	.	.	.	.	0	.	.	.	0	.	.	.	0				0				.	.	.	.	.		.	.	.	.	.	.
162964	18	17	18	75.26	2964	1	2	5	0	2	2	2	2	1	.	1	1	12	1	2	5	1	13	7	2	1	13	3	2	0				0				3	3	3	1	.		.	1	.	.	.	163
162968	18	17	18	75.26	2968	1	1	4	0	2	2	2	2	1	.	2	1	11	1	2	4	1	12	1	2	0	.	.	.	0				0				2	2	2	1	.		.	1	.	.	.	.
163010	18	17	18	75.26	3010	1	2	1	0	.	2	1	2	1	3	1	1	.	2	.	.	0	.	.	.	0	.	.	.	0				0				.	.	.	.	.		.	.	.	.	.	159
163011	18	17	18	75.26	3011	1	1	4	0	2	2	1	2	1	.	2	2	.	.	.	.	1	12	2	1	1	10	1	2	0				0				4	3	3	1	.		.	1	.	.	.	158
162991	18	17	18	75.26	2991	1	1	4	0	2	2	2	2	1	.	1	1	11	2	2	6	1	12	20	2	1	13	1	2	0				0				4	4	4	1	.		.	1	.	.	.	.
160048	106	57	106	65.57	0048	2	2	2	1	2	2	2	2	1	3	1	1	14	1	2	4.5	1	15	1	1	1	13	1	1	1	14	1	3	0				4	3	4	1	.		.	1	.	.	.	153
160054	106	57	106	65.57	0054	2	2	4	0	2	.	2	.	1	3	1	1	13	1	2	4	1	14	1	3	1	12	4	2	1	15	2	4	0				3	3	3	1	.		.	1	.	.	.	166
160068	55	1	55	39.71	0068	2	1	4	0	2	2	2	2	2	.	1	1	11	1	1	10	1	9	1.5	3	1	12	5	2	0				0				2	3	4	1	.		.	1	.	.	.	165
160082	8	8	8	67.5	0082	1	2	5	0	.	.	.	.	.	.	.	2	.	.	.	.	0	.	.	.	0	.	.	.	0				0				.	.	.	2	.		.	1	.	.	.	.
160097	8	8	8	67.5	0097	1	2	.	0	2	2	2	2	1	.	2	1	11	2	2	3	0	.	.	.	1	11	1	2	0				0				4	4	4	1	.		.	1	.	.	.	152.5
160110	86	30	86	290.05	0110	1	1	4	0	2	.	2	.	1	.	2	1	11	3	2	7	1	13	5	2	0	.	.	.	0				0				3	3	3	1	.		.	1	.	.	.	156
160118	86	30	86	290.05	0118	1	2	5	1	1	2	2	2	1	.	1	1	11	1	2	1	0	.	.	.	0	.	.	.	0				0				1	1	1	1	.		.	1	.	.	.	154.6
160128	45	35	45	228.13	0128	1	1	5	0	.	.	.	.	.	3	.	1	12	1	2	6	0	.	.	.	0	.	.	.	0				0				2	1	2	1	.		.	1	.	.	.	165
160142	45	35	45	228.13	0142	1	2	2	1	2	2	2	2	1	.	1	1	10	1	1	6	1	12	.	2	1	12	2	1.5	1	8	1	2	0				2	3	3	1	.		.	1	.	.	.	153
160174	87	28	87	134.68	0174	2	1	5	0	2	2	2	2	1	.	1	1	13	1	.	1	0	.	.	.	1	10	1	3	0				0				2	2	2	1	.		.	1	.	.	.	171.4
160192	46	36	46	278.57	0192	2	2	3	0	2	2	2	2	1	3	1	1	12	1	2	3	1	12	.	1	1	11	7	2	1	13	2	3	0				2.5	2	1.5	1	.		.	1	.	.	.	170
160197	46	36	46	278.57	0197	2	2	.	0	2	2	2	2	1	.	3	1	13	1	2	4	1	8	24	3	0	.	.	.	0				0				3	3	4	1	.		.	1	.	.	.	163.2
160210	22	20	22	153	0210	1	1	5	0	2	2	2	2	1	3	1	1	12	1	2	4	1	13	10	1.5	0	.	.	.	0				0				3	3	3	1	.		.	1	.	.	.	157
160212	22	20	22	153	0212	1	2	4	0	2	2	1	2	1	3	2	1	11	1	1	5	0	.	.	.	1	10	3	1	0				0				3	3	4	1	.		.	1	.	.	.	161
160227	22	20	22	153	0227	1	2	4	0	.	.	.	.	1	.	1	1	9	1	2	5	0	.	.	.	1	7	2	2	0				0				2	2	2	1	.		.	1	.	.	.	162
160230	22	20	22	153	0230	1	2	5	0	2	.	2	.	1	.	2	1	11	1	2	5	0	.	.	.	1	10	1	2	0				0				1	1	2	1	.		.	1	.	.	.	153
160240	47	37	47	216	0240	1	2	2	0	2	2	2	2	1	.	1	1	13	1	2	3	0	.	.	.	1	11	1	2	0				0				1	1	2	1	.		.	1	.	.	.	154
160241	47	37	47	216	0241	1	2	3	0	2	2	2	2	1	.	1	1	11	1	2	6	0	.	.	.	1	10	2	2	0				0				4	4	3	1	.		.	1	.	.	.	153
160272	26	24	26	330.91	0272	2	1	3	0	2	2	2	2	1	.	1	1	13	1	1	3.5	1	10	1	3	1	10	1	1	0				0				3.5	3.5	3	1	.		.	1	.	.	.	.
160273	26	24	26	330.91	0273	2	1	4	0	2	2	2	2	1	.	1	1	13	1	2	5	1	13	6	3	1	11	2	2	0				0				3	3	3	1	.		.	1	.	.	.	178
160288	99	18	99	847.5	0288	2	1	2	0	2	2	2	2	.	.	.	1	13	1	2	3	1	9	1	1	0	.	.	.	0				0				5	5	4	2	13		.	2	13	1	.	173
160311	56	40	56	190	0311	1	1	5	0	2	2	2	2	1	3	2	2	.	.	.	.	1	13	2	2	0	.	.	.	0				0				3	2	2	1	.		.	1	.	.	.	162
160322	56	40	56	190	0322	1	1	5	0	2	2	2	2	1	.	2	1	9	1	1	1	0	.	.	.	1	12	1	1	0				0				2	2	2	1	.		.	1	.	.	.	169
160352	27	19	27	257.93	0352	1	1	5	1	2	2	1	2	1	.	2	1	8	1	2	2	1	13	1	2	0	.	.	.	0				0				2	2	3	1	.		.	1	.	.	.	160
160354	27	19	27	257.93	0354	1	1	.	0	2	2	2	2	1	3	2	1	.	1	2	5	1	13	5	2	1	13	1	2	0				0				3	4	3	1	.		.	1	.	.	.	162
160387	33	17	33	657	0387	1	2	4	0	2	2	2	2	.	.	2	1	10	1	2	3	1	12	1	1	1	10	2	1	0				0				3	3	3	1	.		.	1	.	.	.	164
160395	33	17	33	657	0395	1	1	5	0	1	2	.	2	.	.	3	1	13	1	2	6	1	12	.	.	1	10	.	.	0				0				2.5	2.5	2.5	1	.		.	2	11	1	.	.
160398	33	17	33	657	0398	1	2	4	0	2	.	2	.	1	.	3	1	10	1	2	3	0	.	.	.	1	10	1	2	0				0				1	2	2	1	.		.	1	.	.	.	150
160399	33	17	33	657	0399	1	2	3	0	2	2	2	2	1	.	2	1	13	1	2	3	0	.	.	.	0	.	.	.	0				0				1	2	2	1	.		.	1	.	.	.	158
160401	33	17	33	657	0401	1	2	4	0	2	2	2	2	1	.	3	1	11	1	2	3	0	.	.	.	1	9	2	1	1	13	1	4	0				2	2	2	1	.		.	1	.	.	.	150.5
160403	33	17	33	657	0403	1	1	5	0	2	2	2	2	1	.	2	1	8	1	2	4	1	7	4	3	0	.	.	.	0				0				3	3	3	1	.		.	1	.	.	.	162
160180	46	36	46	278.57	0180	2	2	3	0	2	2	2	2	1	3	1	1	13	1	2	3	1	14	.	1	1	14	.	1	0				0				2.5	2.5	2.5	1	.		.	1	.	.	.	161
160416	34	27	34	1267.5	0416	2	1	5	0	2	2	2	2	1	.	2	1	7	1	1	8	1	10	1	1	1	15	4	1	0				0				2	3	3	2	13		.	1	.	.	.	177
160426	34	27	34	1267.5	0426	2	1	3	0	2	2	2	2	1	.	1	1	13	3	2	3	1	15	2	1	1	16	3	1	0				0				3	3	3	1	.		.	2	14	2	1	175.6
160437	34	27	34	1267.5	0437	2	1	5	0	2	2	2	2	1	.	1	1	10	1	2	2	1	11	5	3	1	12	3	1	0				0				3	3	2	1	.		.	1	.	.	.	177.7
160444	10	10	10	311.75	0444	1	1	.	0	.	.	1	1	1	3	2	1	12	1	1	7	0	.	.	.	0	.	.	.	0				0				2	2.5	1.5	1	.		.	1	.	.	.	165
160449	10	10	10	311.75	0449	1	1	.	0	2	2	2	2	1	.	2	1	12	1	2	4	1	12	1	2	1	5	1	.	1	13	1	3	0				2	1	1	1	.		.	1	.	.	.	156.6
160451	10	10	10	311.75	0451	1	1	.	0	2	2	2	2	1	.	2	1	11	1	2	.	1	11	1	2	1	10	1	.	0				0				4	4	2	1	.		.	1	.	.	.	150
160452	10	10	10	311.75	0452	1	1	.	0	2	2	2	2	1	3	2	1	10	1	2	5	1	9	15	2	0	.	.	.	0				0				2	2	2	1	.		.	1	.	.	.	.
160453	10	10	10	311.75	0453	1	1	5	0	.	.	.	.	1	.	2	1	10	1	1	4	0	.	.	.	1	12	1	1.5	0				0				1	3	2	1	.		.	1	.	.	.	171
160455	10	10	10	311.75	0455	1	1	5	0	2	2	2	2	1	.	2	1	11	1	2	.	1	10	10	2	0	.	.	.	0				0				4.5	4.5	4.5	1	.		.	1	.	.	.	155
160457	10	10	10	311.75	0457	1	1	5	0	2	2	2	2	1	.	2	1	13	1	1	5	1	12	2	3	1	13	2	2	0				0				2	3	3	1	.		.	1	.	.	.	166
160462	10	10	10	311.75	0462	1	1	.	0	2	2	2	2	1	.	.	1	.	1	2	.	1	13	3	1	0	.	.	.	0				0				3	3	3	2	.		.	1	.	.	.	162
160476	69	19	69	113.33	0476	1	2	4	0	2	2	2	2	.	3	.	1	3	3	2	5	0	.	.	.	0	.	.	.	0				0				4	.	4	2	.		.	1	.	.	.	.
160477	69	19	69	113.33	0477	1	2	5	0	1	2	2	2	2	3	1	1	11	1	1	7	0	.	.	.	1	6	1	2	0				0				1	1	1	1	.		.	1	.	.	.	157
160478	69	19	69	113.33	0478	1	1	4	0	2	2	2	2	1	3	3	1	9	2	2	6	1	11	3	1	1	11	1	1	0				0				2	3	3	1	.		.	1	.	.	.	160
160481	69	19	69	113.33	0481	1	2	5	0	1	2	2	2	1	.	3	1	13	1	2	3	0	.	.	.	1	11	.	.	0				0				2	2	2	1	.		.	1	.	.	.	160
160493	69	19	69	113.33	0493	1	2	2	0	2	2	2	2	1	.	2	1	10	1	1	7	1	10	5	1	1	10	5	1	0				0				2	3	3	1	.		.	1	.	.	.	158
160554	100	54	100	410	0554	1	2	4	0	2	.	2	.	.	.	.	1	.	1	2	4	0	.	.	.	1	11	5	2	0				0				3	3	3	1	.		.	1	.	.	.	150
160566	101	55	101	288.48	0566	2	2	2	0	1	1	2	2	1	.	2	1	14	1	2	4	0	.	.	.	1	14	.	.	0				0				4	3	4	1	.		.	1	.	.	.	160
160567	101	55	101	288.48	0567	2	2	5	0	2	2	2	2	1	.	2	1	10	1	1	8	0	.	.	.	1	10	1	3	0				0				2	2	2	1	.		.	1	.	.	.	170
160588	101	55	101	288.48	0588	2	2	3	0	2	2	1	2	1	3	1	1	14	1	2	8	1	12	1	1	1	.	.	.	0				0				3	4	4	1	.		.	1	.	.	.	148.6
160599	29	25	29	267.43	0599	1	1	5	0	2	2	2	2	1	.	2	1	9	1	2	3	1	11	1	2.5	1	9	2	1	0				0				3	3	2	1	.		.	1	.	.	.	156
160600	29	25	29	267.43	0600	1	1	3	0	2	2	2	2	1	.	2	1	.	1	2	4	0	.	.	.	0	.	.	.	0				0				4	4	3	1	.		.	1	.	.	.	139
160602	29	25	29	267.43	0602	1	1	3	0	2	2	2	2	1	.	3	1	9	1	2	4	1	14	1	2	1	10	1	1	0				0				2	3	3	1	.		.	1	.	.	.	165
160606	29	25	29	267.43	0606	1	1	5	0	1	2	1	2	1	.	1	1	12	2	2	4	0	.	.	.	0	.	.	.	0				0				1	2	1	1	.		.	1	.	.	.	168
160609	29	25	29	267.43	0609	1	1	5	0	2	2	2	2	1	.	2	2	.	.	.	.	1	12	2	1	0	.	.	.	0				0				2	2	2	1	.		.	1	.	.	.	169
160617	29	25	29	267.43	0617	1	1	5	0	2	2	2	2	1	.	2	1	10	2	2	7	0	.	.	.	1	7	1	2	1	7	1	3	0				3	3	2	1	.		.	1	.	.	.	170
160618	29	25	29	267.43	0618	1	1	5	0	2	2	1	2	1	.	2	1	13	1	1	7	1	10	1	3	1	12	1	1	0				0				2	2	1	1	.		.	1	.	.	.	161
160622	80	12	80	333.6	0622	1	2	4	0	2	2	2	2	.	3	.	1	12	1	1	4	1	13	1	2	0	.	.	.	0				0				3	4	5	1	.		.	1	.	.	.	160.8
160627	80	12	80	333.6	0627	1	2	1	1	2	2	2	2	1	.	2	1	11	1	1	3	0	.	.	.	0	.	.	.	0				0				2	3	3	1	.		.	1	.	.	.	156
160628	80	12	80	333.6	0628	1	1	4	2	2	2	2	2	2	3	.	1	9	3	1	6	0	.	.	.	0	.	.	.	0				0				3	3	3	1	.		.	2	11	2	1	.
160631	80	12	80	333.6	0631	1	1	.	0	2	2	2	2	1	.	2	2	.	.	.	.	0	.	.	.	0	.	.	.	0				0				3	3	3	1	.		.	1	.	.	.	145
160651	88	49	88	200.12	0651	2	2	5	0	2	2	1	2	2	3	1	1	12	1	2	8	1	5	1	2	1	5	3	3	1	14	1	2	0				3	3	3	1	.		.	2	15	1	.	157
160655	88	49	88	200.12	0655	2	2	3	0	2	2	1	2	1	.	2	1	8	1	2	5	1	16	0.16	0.33	0	.	.	.	0				0				2	1	3	1	.		.	1	.	.	.	167
160670	57	41	57	322.76	0670	2	2	4	0	1	2	1	2	1	.	1	1	14	1	2	2	0	.	.	.	0	.	.	.	0				0				2	2	2	1	.		.	1	.	.	.	169
160676	57	41	57	322.76	0676	2	2	4	0	2	2	1	2	1	.	1	1	13	1	2	2	1	15	1	1	1	13	1	2	0				0				3	2	3	1	.		.	1	.	.	.	153
160685	70	47	70	700	0685	2	2	3	0	2	2	2	2	1	.	3	1	12	1	2	2	0	.	.	.	1	14	0.5	1	0				0				3	3	3	1	.		.	1	.	.	.	165.7
160723	3	3	3	291.2	0723	2	2	4	0	2	2	2	2	1	.	1	1	11	1	.	3	1	14	1	.	1	7	1.5	.	0				0				2.5	3	2.5	1	.		.	2	.	3	2	153
160736	3	3	3	291.2	0736	2	2	.	0	2	2	2	2	1	.	1	1	12	1	2	5	1	9	.	2	1	6	.	2	1	12	1	5	0				2	2	2	1	.		.	2	12	1	.	168
160737	3	3	3	291.2	0737	2	2	2	1	2	2	2	2	1	.	1	1	13	1	2	4	1	13	1	1	1	13	1	2	0				0				2	2	3	1	.		.	1	.	.	.	160
160743	89	11	89	500	0743	1	1	3	0	2	2	2	2	2	3	1	1	11	1	2	8	1	7	20	4	0	.	.	.	0				0				4	4	4	1	.		.	2	7	1	.	160
160745	89	11	89	500	0745	1	1	5	0	.	.	.	.	1	.	3	2	.	.	.	.	0	.	.	.	0	.	.	.	0				0				2	2.5	2.5	1	.		.	1	.	.	.	157
160763	80	12	80	333.6	0763	1	1	.	0	2	2	2	2	1	.	2	2	.	.	.	.	0	.	.	.	0	.	.	.	0				0				3	3	1	1	.		.	1	.	.	.	170
160776	90	50	90	138	0776	1	2	2	0	1	2	2	2	.	.	.	1	.	1	1	6	0	.	.	.	1	13	5	3.5	1	13	2	2.5	0				4	4	4	2	.		.	1	.	.	.	154
160780	90	50	90	138	0780	1	2	5	0	2	2	2	2	1	.	1	1	10	1	2	7	0	.	.	.	1	4	1	1	0				0				2	2	2	1	.		.	2	5	1	.	162
160789	90	50	90	138	0789	1	2	5	1	2	2	2	2	1	.	1	1	13	1	2	4	0	.	.	.	1	12	0.5	1	0				0				2	1	1	1	.		.	1	.	.	.	151
160804	4	4	4	474	0804	1	1	5	0	2	2	2	2	1	.	2	1	12	1	2	6	1	13	8	2	0	.	.	.	0				0				1	1	1	1	.		.	1	.	.	.	170
160805	4	4	4	474	0805	1	1	.	0	2	2	2	2	.	.	.	2	.	.	.	.	0	.	.	.	0	.	.	.	0				0				.	.	.	2	.		.	1	.	.	.	.
160813	4	4	4	474	0813	1	1	.	0	1	2	2	2	1	.	3	2	.	.	.	.	1	13	6	1	1	13	1	.	1	13	1		0				2	2	1	1	.		.	1	.	.	.	158
160814	4	4	4	474	0814	1	1	.	0	2	2	2	2	1	.	1	1	.	1	1	5	0	.	.	.	0	.	.	.	0				0				1	1	1	1	.		.	1	.	.	.	.
160818	100	54	100	410	0818	1	2	4	0	.	2	.	2	1	.	1	1	10	1	2	2	0	.	.	.	1	9	2	1	0				0				2	2	2	1	.		.	1	.	.	.	157
160826	49	1	49	187.5	0826	2	1	4	0	1	1	.	.	2	3	1	1	14	1	2	3	1	14	5	2	1	17	3	2	1	17	1	5	0				3	3	2.5	2	16	19	4	2	17	4	5	167.2
160843	3	3	3	291.2	0843	2	2	4	0	2	2	2	2	1	.	1	1	11	1	.	3	1	14	1	.	1	7	1.5	.	0				0				2.5	3	2.5	1	.		.	2	.	3	2	153
160849	71	32	71	402	0849	1	1	3	0	2	2	2	2	1	3	2	1	12	1	2	2	1	13	4	1	0	.	.	.	0				0				5	5	5	1	.		.	1	.	.	.	177
160899	28	17	28	584	0899	1	2	2	0	2	2	2	2	1	.	1	2	.	.	.	.	0	.	.	.	1	12	1	1	0				0				1	1	1	1	.		.	1	.	.	.	163
160901	28	17	28	584	0901	1	2	2	1	2	2	2	2	.	.	1	1	11	1	2	3	0	.	.	.	1	7	3	2	1	13	2	4	0				1	2	3	2	.		.	1	.	.	.	156
160906	5	5	5	95	0906	1	2	2	1	2	2	2	2	1	.	3	1	10	1	1	4	1	13	1	2	1	14	4	1	0				0				3	2	3	1	.		.	2	4	1	.	161
160910	5	5	5	95	0910	1	2	4	0	2	.	2	2	2	3	3	1	.	1	2	.	0	.	.	.	1	13	1	1	0				0				3	3	3	2	.		.	1	.	.	.	156
160917	5	5	5	95	0917	1	2	4	0	2	2	1	2	1	.	1	1	11	1	2	3	0	.	.	.	1	11	1	2	0				0				2.5	2.5	2.5	1	.		.	1	.	.	.	153
160920	5	5	5	95	0920	1	2	5	1	2	2	2	2	2	3	3	1	10	1	2	4	0	.	.	.	1	8	1	2	1	13	1	2	0				3	3	2	1	.		.	1	.	.	.	149
160934	58	42	58	138.1	0934	1	1	4	0	2	2	2	2	1	.	1	1	12	1	2	4	0	.	.	.	0	.	.	.	0				0				2	3	3	1	.		.	1	.	.	.	157
160936	58	42	58	138.1	0936	1	1	5	0	2	2	2	2	1	.	2	2	.	.	.	.	1	12	3.5	1	0	.	.	.	0				0				2	2	2	2	.		.	1	.	.	.	168
160940	58	42	58	138.1	0940	1	1	5	0	2	2	1	2	1	.	3	1	11	2	2	4	0	.	.	.	0	.	.	.	0				0				1	1	3	1	.		.	1	.	.	.	156
160942	58	42	58	138.1	0942	1	1	5	0	2	2	2	.	2	3	1	1	12	1	2	3	0	.	.	.	1	10	.	.	0				0				2	2	3	1	.		.	1	.	.	.	157
160964	81	48	81	461.5	0964	2	2	5	0	2	.	2	.	1	.	1	1	12	1	2	4	0	.	.	.	1	13	5	2	0				0				3	4	4	1	.		.	1	.	.	.	153
160967	81	48	81	461.5	0967	2	2	5	0	2	2	2	2	1	3	3	1	14	1	2	2	0	.	.	.	1	16	1	2	0				0				1	2	2	1	.		.	1	.	.	.	166
160969	81	48	81	461.5	0969	2	2	5	0	2	.	2	.	2	.	1	1	13	1	2	6	1	12	1	2	1	13	1	1	0				0				3	3	3	1	.		.	1	.	.	.	160
160981	72	2	72	571.2	0981	2	1	5	3	2	2	2	2	2	3	1	2	.	.	.	.	1	12	10	10	1	15	10	10	0				0				4	4	4	2	15		.	2	15	1	.	177
160983	72	2	72	571.2	0983	2	1	5	0	2	2	2	2	1	.	2	1	14	1	2	1	1	17	1	1	1	17	2	1	0				0				2	2	2	1	.		.	2	15	2	4	180
160987	72	2	72	571.2	0987	2	1	5	0	2	2	2	2	1	.	1	2	.	.	.	.	1	9	4	4	1	7	8	1	1	7	1	2	0				3	3	2	2	13		.	2	13	3	5	180
160990	72	2	72	571.2	0990	2	1	5	0	1	2	2	2	1	.	2	1	12	1	1	8	1	13	0.3	2	1	13	1.3	2	0				0				1	1	2	1	.		.	1	.	.	.	160.1
160993	72	2	72	571.2	0993	2	1	3	0	2	2	2	2	3	3	2	1	10	2	2	7	1	13	6	1	1	10	4	1	0				0				3	3	3	1	.		.	2	16	1	.	173.5
160995	72	2	72	571.2	0995	2	1	5	0	2	2	2	2	1	.	1	1	14	1	1	4	1	12	1	2	1	13	1	1	0				0				4	3	3	1	.		.	2	13	1	.	171.9
160996	72	2	72	571.2	0996	2	1	3	0	2	2	2	2	1	.	2	1	12	1	2	7	1	10	3	3	1	7	5	1	0				0				3	3	2.5	1	.		.	1	.	.	.	178
161011	102	30	102	313.45	1011	1	2	5	0	.	.	.	.	.	.	.	2	.	.	.	.	0	.	.	.	1	12	1	1	1	13	1	2	0				2	4	3	1	.		.	1	.	.	.	165
161023	102	30	102	313.45	1023	1	1	5	0	.	.	.	.	1	.	2	1	12	1	2	5	1	12	2	1	0	.	.	.	0				0				3	3	3	1	.		.	1	.	.	.	160
161033	35	28	35	111	1033	2	1	1	0	2	2	2	2	1	3	1	1	14	1	2	6	1	13	4.5	2	1	14	2.5	1	0				0				4	3	1	2	14		.	2	15	1	.	183
161035	35	28	35	111	1035	2	1	5	0	2	.	2	.	1	3	1	1	12	1	2	2	1	15	6	2	1	16	2	1	0				0				3	4	4	1	.		.	2	15	1	.	175
161037	35	28	35	111	1037	2	1	3	0	2	2	1	2	1	3	1	1	11	2	2	3	1	10	1	3	1	13	1	1	0				0				2.5	2	2	1	.		.	1	.	.	.	180
161038	35	28	35	111	1038	2	1	4	0	2	2	1	2	1	3	2	1	14	1	2	2	1	8	.	.	0	.	.	.	0				0				3	3	4	1	.		.	1	.	.	.	170
161042	35	28	35	111	1042	2	1	2	0	2	.	2	.	1	3	2	2	.	.	.	.	1	10	10	2	1	13	10	1	0				0				3	4	2	2	14		.	2	15	1	.	179
161043	35	28	35	111	1043	2	1	.	0	2	2	2	2	1	3	2	2	.	.	.	.	1	14	2	2	1	15	1	1	0				0				4	3	2	1	.		.	1	.	.	.	163.2
161048	35	28	35	111	1048	2	1	4	1	2	2	2	2	1	3	3	1	16	1	2	3	1	13	1	2	1	15	1	1	0				0				3	3	3	1	.		.	1	.	.	.	176
161066	82	35	82	255.5	1066	1	1	4	0	2	.	2	.	1	.	2	1	12	2	2	4	1	12	1.5	2	0	.	.	.	0				0				1	2	4	1	.		.	1	.	.	.	158
161070	82	35	82	255.5	1070	1	2	5	0	2	2	2	2	2	3	1	1	11	1	1	1	0	.	.	.	1	13	.	.	0				0				1	2	2	1	.		.	1	.	.	.	159
161080	82	35	82	255.5	1080	1	2	5	0	2	2	2	2	1	.	2	1	12	1	2	3	1	13	1	2	1	13	1	2	0				0				2	4	3	1	.		.	1	.	.	.	161
161083	82	35	82	255.5	1083	1	1	5	0	2	2	2	2	1	.	2	1	11	1	2	3	1	13	1	2	1	13	1	1	0				0				2	2	2	1	.		.	1	.	.	.	172
161086	82	35	82	255.5	1086	1	1	.	0	2	.	2	.	1	.	1	1	10	1	2	4	1	11	.	1	1	9	.	1	1	7	1.5	1	0				2	2	2	1	.		.	1	.	.	.	165
161087	82	35	82	255.5	1087	1	2	5	0	2	2	2	2	1	.	1	1	12	1	2	4.5	0	.	.	.	1	11	2	1	1	13	1	2.5	0				2	2	3	1	.		.	1	.	.	.	157
161090	103	49	103	108	1090	2	2	3	3	2	2	2	2	1	3	1	1	9	1	2	3	1	12	2	1	1	11	4	2	1				0				3	3	3	1	.		.	1	.	.	.	163
161092	103	49	103	108	1092	2	2	4	0	.	2	1	2	1	3	1	1	12	1	1	4	0	.	.	.	1	13	1	1	1	16	1	2	0				1	1	1	1	.		.	1	.	.	.	159
161094	103	49	103	108	1094	2	2	5	1	1	2	1	2	2	3	1	1	13	1	2	4	1	12	1	1	1	13	2	2	1	14	2	3	0				3	3	3	1	.		.	2	15	2	1	158
161096	103	49	103	108	1096	2	2	5	0	1	2	2	.	1	.	1	1	9	1	2	2	0	.	.	.	1	.	2	2	0				0				2	2	2	1	.		.	2	16	2	1	165
161100	103	49	103	108	1100	2	2	5	0	2	2	2	2	1	.	1	1	14	1	2	3	0	.	.	.	0	.	.	.	0				0				3	3	3	1	.		.	1	.	.	.	162
161101	103	49	103	108	1101	2	2	5	0	2	2	2	2	1	.	1	1	13	1	2	2	0	.	.	.	1	13	1	1	0				0				3	3	3	1	.		.	1	.	.	.	163
161109	103	49	103	108	1109	2	2	5	0	2	2	2	2	1	3	1	1	12	1	2	5.5	1	13	1	4	1	12	2	2	1	15	1	2	0				3	3	3	1	.		.	2	16	2	5	161
161110	103	49	103	108	1110	2	2	4	0	2	.	2	.	1	.	1	1	14	1	2	3	0	.	.	.	1	14	0.5	1	0				0				2	3	3	1	.		.	1	.	.	.	153
161113	103	49	103	108	1113	2	2	5	0	2	2	2	2	1	.	1	1	13	1	1	6	0	.	.	.	1	14	1	2	0				0				3	2	4	1	.		.	1	.	.	.	155
161120	13	12	13	231.67	1120	1	2	.	0	2	2	2	2	2	3	1	1	9	1	2	7	1	11	6	2	1	10	5	1	0				0				2	2	2	1	.		.	2	12	2	1	155
161137	13	12	13	231.67	1137	1	2	3	0	2	2	2	2	2	3	3	1	12	1	2	6	1	6	0.5	1	1	6	0.5	1	0				0				3	3	2	1	.		.	1	.	.	.	156
161139	13	12	13	231.67	1139	1	2	.	0	2	2	2	2	1	.	2	1	12	1	1	6	1	13	2	0.5	1	14	10	1	1	13	1	2	0				3	4	3	1	.		.	1	.	.	.	.
161142	13	12	13	231.67	1142	1	1	3	0	2	2	2	2	1	.	2	1	11	1	2	4	1	10	3	2	1	12	1	1	0				0				3	3	3	1	.		.	1	.	.	.	168
161154	91	20	91	250.36	1154	1	2	5	0	.	2	.	2	1	.	1	2	.	.	.	.	0	.	.	.	1	8	.	1.5	0				0				2	2	3	1	.		.	1	.	.	.	145
161157	91	20	91	250.36	1157	1	2	3	0	2	2	2	2	1	.	1	1	12	1	2	6	1	13	2	2	1	11	4	0.5	0				0				4	4	3	1	.		.	1	.	.	.	149
161158	91	20	91	250.36	1158	1	1	4	0	2	2	2	2	1	.	.	1	.	1	2	6	1	10	7.5	3.5	1	12	0.5	2.5	0				0				3	3	3	1	.		.	2	9	2	1	160
161161	91	20	91	250.36	1161	1	2	.	1	2	2	2	2	1	.	3	1	13	1	2	.	0	.	.	.	1	11	0.5	1	0				0				1.5	1.5	1.5	1	.		.	1	.	.	.	155
161172	19	1	19	135	1172	2	1	.	0	1	1	2	.	2	3	1	1	11	1	2	7	1	7	25	4	1	12	2	3	0				0				4	4	4	2	15		.	2	15	3	1	176
161174	19	1	19	135	1174	2	2	3	0	2	2	1	2	1	.	3	1	13	1	2	7	1	15	2	2	1	13	2	2	0				0				3	4	4	1	.		.	1	.	.	.	152.5
161185	19	1	19	135	1185	2	1	4	0	1	.	2	.	1	.	1	2	.	.	.	.	1	17	20	3	1	17	4	2	1	17			0				3.5	3.5	3.5	2	13		.	2	14	3	2	180.1
161189	19	1	19	135	1189	2	1	4	0	2	2	2	2	1	3	1	1	14	1	2	4	1	14	3	2	1	15	2	2	1	14	1	3	0				4	3	3	1	.		.	1	.	.	.	172
161201	73	18	73	887.56	1201	2	1	3	0	2	2	2	2	1	.	2	1	.	1	2	3	0	.	.	.	1	16	1	2	0				0				4	3	3	1	.		.	1	.	.	.	175
161202	73	18	73	887.56	1202	2	1	4	0	2	2	2	2	2	3	3	1	.	1	2	1	1	.	10	3	0	.	.	.	0				0				2	3	4	1	.		.	1	.	.	.	173.9
161206	73	18	73	887.56	1206	2	2	3	0	2	2	2	2	1	.	2	1	14	1	2	6	1	12	4	1	1	13	4	1	0				0				3	3	3	1	.		.	1	.	.	.	.
161208	73	18	73	887.56	1208	2	2	5	0	2	.	2	.	1	.	1	2	.	.	.	.	1	15	.	.	1	14	.	.	0				0				4	4	4	1	.		.	1	.	.	.	159
161218	73	18	73	887.56	1218	2	1	4	0	2	2	2	2	1	.	2	2	.	.	.	.	0	.	.	.	1	12	2	1	0				0				3	3	3	1	.		.	1	.	.	.	174
161219	73	18	73	887.56	1219	2	1	5	0	1	2	2	2	1	.	1	2	.	.	.	.	1	11	1	2	1	12	1	2	0				0				4	3	2	1	.		.	1	.	.	.	167
161220	73	18	73	887.56	1220	2	1	2	0	2	2	2	2	1	.	1	1	13	1	1	8.5	1	10	10	2	1	13	7.5	2	0				0				4	3	2.5	2	13	31	8	2	15	4	5	170
161222	73	18	73	887.56	1222	2	1	3	0	2	2	2	2	1	.	2	1	14	1	2	3	1	10	2	2	1	13	1	1	0				0				3	4	4	1	.		.	1	.	.	.	.
161223	73	18	73	887.56	1223	2	1	4	1	2	2	2	2	1	.	1	1	14	1	2	6	1	16	1	1	1	16	2	1	0				0				4	4	4	2	14	28	5	2	14	4	2	170.4
161230	36	29	36	50	1230	2	2	.	0	2	2	2	2	1	.	2	1	11	1	2	6	1	14	1	1	1	11	1	2	1	7	1	4	0				3	2	3	1	.		.	1	.	.	.	165
161232	36	29	36	50	1232	2	2	5	0	2	2	2	2	1	.	2	1	13	1	1	5	1	15	1	1	1	12	2	2	0				0				3.5	3.5	3.5	1	.		.	2	16	2	1	162
161236	36	29	36	50	1236	2	2	4	0	2	2	2	2	1	3	1	1	10	1	1	6	0	.	.	.	0	.	.	.	0				0				3	3	3	1	.		.	1	.	.	.	163
161238	36	29	36	50	1238	2	2	.	0	2	2	2	2	1	.	1	1	12	.	2	4	0	.	.	.	1	16	2	1	0				0				4	4	4	2	.		.	1	.	.	.	167
161239	36	29	36	50	1239	2	2	2	0	2	2	2	2	1	.	1	1	12	1	2	4	0	.	.	.	1	13	1	2	0				0				4	4	4	1	.		.	1	.	.	.	165.5
161255	50	8	50	15	1255	1	2	4	0	2	2	2	2	1	.	2	1	12	1	1	6	1	13	7	4	1	12	3	2	0				0				4	4	4	1	.		.	1	.	.	.	162
161258	50	8	50	15	1258	1	1	5	0	2	2	2	1	1	3	1	1	.	1	2	7	0	.	.	.	1	13	1	1	0				0				1	2	1	1	.		.	1	.	.	.	170
161260	50	8	50	15	1260	1	1	4	0	2	2	2	2	1	.	2	1	7	1	2	6	1	12	5	2	0	.	.	.	0				0				2	2	2	1	.		.	1	.	.	.	163
161261	50	8	50	15	1261	1	2	2	0	2	2	2	2	1	.	1	1	12	1	1	8	0	.	.	.	0	.	.	.	0				0				2	2	2	1	.		.	1	.	.	.	160
161264	50	8	50	15	1264	1	1	5	0	2	2	2	2	1	.	2	1	12	1	1	5	0	.	.	.	0	.	.	.	0				0				4	4	3	1	.		.	1	.	.	.	147.5
161274	50	8	50	15	1274	1	2	5	0	2	2	2	2	1	.	2	1	11	1	2	5	0	.	.	.	1	11	2	1	0				0				2	2	2	1	.		.	1	.	.	.	161
161276	50	8	50	15	1276	1	1	4	0	2	2	2	2	.	3	2	1	.	1	2	5	1	6	.	.	0	.	.	.	0				0				3	3	3	1	.		.	1	.	.	.	163
161284	30	5	30	285	1284	1	2	5	0	2	2	2	2	1	.	1	1	13	1	2	6.5	0	.	.	.	1	12	3	2	0				0				3	4	3	1	.		.	1	.	.	.	156
161285	30	5	30	285	1285	1	2	4	0	1	2	1	2	1	.	1	1	11	1	2	5	0	.	.	.	1	10	2	1	0				0				3	3	3	1	.		.	1	.	.	.	160
161288	30	5	30	285	1288	1	2	2	0	2	2	1	2	1	.	1	1	11	1	2	6	0	.	.	.	1	12	1	1.5	0				0				3	3	3	1	.		.	1	.	.	.	165
161291	30	5	30	285	1291	1	2	3	0	2	2	2	2	1	.	1	1	12	1	2	1	0	.	.	.	1	12	1	1	0				0				2	3	2	1	.		.	1	.	.	.	163.4
161295	30	5	30	285	1295	1	2	4	0	2	2	1	2	1	.	1	1	12	1	1	8	1	13	1	1	1	11	2.5	1	1	13	1	3	0				3	4	3	1	.		.	1	.	.	.	163
161296	30	5	30	285	1296	1	2	4	0	2	2	2	2	1	.	2	1	9	1	2	3	0	.	.	.	1	10	1	1	0				0				2	2	2	1	.		.	1	.	.	.	153
161300	51	3	51	354.55	1300	2	1	3	0	2	.	2	.	1	.	1	1	13	1	2	7	1	11	7	3	1	13	5	1	0				0				3	3	3	1	.		.	1	.	.	.	173
161308	51	3	51	354.55	1308	2	1	.	0	2	.	2	.	1	.	1	1	14	3	1	1	1	9	2	3	1	13	3	1	0				0				4	4	3	1	.		.	2	15	2	2	174
161313	51	3	51	354.55	1313	2	1	2	0	2	2	2	2	1	.	2	1	.	1	.	.	1	11	15	2	1	15	5	1.5	0				0				4	3.5	4	2	15		.	2	16	2	4	169
161318	51	3	51	354.55	1318	2	1	5	0	2	2	2	2	1	3	1	1	7	1	2	4	1	9	1	1	1	7	1	1	0				0				4	4	4	1	.		.	1	.	.	.	176
161319	51	3	51	354.55	1319	2	1	3	0	2	2	2	2	1	.	3	1	12	1	2	5	1	12	10	2	0	.	.	.	0				0				3	3	3	1	.		.	2	14	1	.	172
161322	51	3	51	354.55	1322	2	1	4	0	2	2	2	2	2	3	1	2	.	.	.	.	1	10	15	3	1	13	20	1	0				0				5	2	1	2	11	30	5	2	14	3	5	182.3
161326	51	3	51	354.55	1326	2	1	.	0	1	.	.	.	1	3	1	1	15	1	2	5	1	12	4.5	1	1	9	2.5	1	0				0				3	3	3	1	.		.	2	15	1	.	164
161337	83	29	83	61.88	1337	2	1	5	0	2	2	2	2	1	.	3	1	15	1	1	6	1	9	10	2	1	15	10	2	0				0				3	4	4	1	.		.	1	.	.	.	166
161339	83	29	83	61.88	1339	2	1	5	0	2	2	2	2	1	.	1	1	12	1	2	7	1	.	.	.	0	.	.	.	0				0				2	3	4	1	.		.	1	.	.	.	172
161373	74	11	74	227.59	1373	1	1	.	0	2	.	2	.	1	.	1	1	10	3	2	7	0	.	.	.	0	.	.	.	0				0				3	3	3	1	.		.	1	.	.	.	148
161388	74	11	74	227.59	1388	1	1	3	1	2	2	1	2	1	.	3	1	5	1	1	4	1	8	2	1	0	.	.	.	0				0				4	4	4	1	.		.	1	.	.	.	164
161392	109	59	109	392	1392	2	1	4	0	2	2	2	2	1	.	1	1	12	1	1	5	1	14	5	2	1	14	1	0.5	0				0				1	2	2	1	.		.	2	15	2	1	170
161402	109	59	109	392	1402	2	2	5	0	2	2	2	2	1	.	3	1	13	1	2	3	0	.	.	.	1	13	1	2	1	13	1	2	0				1	1	1	1	.		.	1	.	.	.	160
161415	109	59	109	392	1415	2	1	5	1	2	2	2	2	1	.	2	1	14	1	2	3	0	.	.	.	0	.	.	.	0				0				3	4	5	1	.		.	1	.	.	.	173.3
161424	92	13	92	79.5	1424	1	2	5	0	2	2	2	2	1	3	1	1	11	1	2	4	1	13	3	1	1	12	5	1	0				0				2	2	2	1	.		.	1	.	.	.	166.7
161429	92	13	92	79.5	1429	1	2	5	0	2	2	2	2	1	.	1	1	12	1	1	6	1	12	3	2	1	12	5	3	1	14	2	5	0				4	4	5	1	.		.	1	.	.	.	150
161273	50	8	50	15	1273	1	2	3	0	2	2	2	2	1	.	1	1	7	1	2	3	0	.	.	.	1	12	0.5	0.5	0				0				4	4	4	1	.		.	1	.	.	.	150
161441	92	13	92	79.5	1441	1	2	5	0	2	2	2	2	.	3	1	1	12	1	.	7	1	12	2	1	1	12	8	1	0				0				3	2	2	1	.		.	1	.	.	.	165
161443	92	13	92	79.5	1443	1	2	2	0	2	2	2	2	1	.	2	1	9	1	2	3.5	1	14	1	1	1	12	3	1	0				0				1.5	1.5	1.5	1	.		.	1	.	.	.	159
161452	59	29	59	37.5	1452	2	1	2	0	2	2	1	2	1	.	1	1	13	1	2	4	1	4	8	5	1	13	4	2	0				0				5	5	5	2	15		.	2	14	3	1	178
161455	59	29	59	37.5	1455	2	1	4	1	2	.	2	.	1	1	2	1	13	1	2	6	1	14	4	3	1	14	4	.	0				0				3	3	4	1	.		.	1	.	.	.	158
161461	59	29	59	37.5	1461	2	1	5	0	2	2	2	2	1	.	1	1	14	1	1	5	1	15	4	4	0	.	.	.	0				0				5	4	4	1	.		.	1	.	.	.	166
161462	59	29	59	37.5	1462	2	1	5	0	2	2	2	2	1	.	1	1	13	3	1	6	1	13	4	1	1	13	16	2	0				0				4	4	4	2	14		.	2	15	2	3	176
161469	59	29	59	37.5	1469	2	1	1	0	2	.	2	.	1	.	1	1	15	1	2	5	1	12	8	4	1	15	2	1	0				0				5	5	5	1	.		.	2	15	2	2	178
161475	52	38	52	141	1475	1	1	2	0	2	.	2	.	1	.	2	1	10	1	2	3	0	.	.	.	0	.	.	.	0				0				2	3	2	1	.		.	1	.	.	.	161
161486	52	38	52	141	1486	1	1	4	0	2	2	2	2	1	.	2	2	.	.	.	.	1	11	15	2	1	13	10	1	0				0				3	3	5	2	.		.	1	.	.	.	161
161498	52	38	52	141	1498	1	1	4	2	2	2	2	2	1	.	2	1	10	2	2	6	1	12	5	1	1	10	1	3	0				0				2	3	2	1	.		.	1	.	.	.	169.7
161499	52	38	52	141	1499	1	1	2	0	2	2	2	2	1	3	2	1	5	1	2	6	1	13	1	1	1	7	1	1	0				0				1	2	2	1	.		.	2	13	2	1	168
161506	52	38	52	141	1506	1	1	.	0	2	2	2	2	1	.	2	1	10	1	1	7	1	10	5	2	0	.	.	.	0				0				1	1	1	1	.		.	1	.	.	.	163
161507	52	38	52	141	1507	1	1	4	0	2	2	2	2	1	.	1	1	11	1	2	3	0	.	.	.	1	11	1	1	0				0				3	2	2	1	.		.	1	.	.	.	164
161511	20	18	20	500.97	1511	2	2	2	0	2	2	2	2	1	.	2	1	8	1	2	4	1	16	1.5	1	1	16	10	2	0				0				3	3	3	1	.		.	1	.	.	.	150.1
161521	20	18	20	500.97	1521	2	2	5	0	2	.	2	.	2	3	2	1	.	1	2	5	0	.	.	.	1	.	2	2	0				0				3	3	3	1	.		.	1	.	.	.	165
161522	20	18	20	500.97	1522	2	1	4	0	2	2	2	2	1	.	2	1	14	1	2	3.5	1	13	5	3	1	14	4	0.5	0				0				3	3	3	1	.		.	1	.	.	.	178
161524	20	18	20	500.97	1524	2	2	.	0	2	2	2	2	1	.	1	1	.	1	2	5	0	.	.	.	0	.	.	.	0				0				5	5	5	1	.		.	1	.	.	.	161
161533	20	18	20	500.97	1533	2	2	.	0	1	2	1	2	.	.	.	2	.	.	.	.	0	.	.	.	0	.	.	.	0				0				4	4	4	2	.		.	1	.	.	.	145
161542	20	18	20	500.97	1542	2	2	.	0	2	2	2	2	3	3	1	1	16	1	2	7	0	.	.	.	1	15	1	2	0				0				3.5	3.5	4.5	1	.		.	1	.	.	.	160
161573	75	47	75	210	1573	2	2	4	0	2	.	2	.	1	.	3	1	13	1	2	5	0	.	.	.	1	.	1.5	2	0				0				.	.	.	1	.		.	1	.	.	.	167
161576	31	17	31	599.87	1576	1	1	5	0	2	2	2	2	1	.	2	1	11	1	2	4.5	1	12	20	1	1	12	3	1	0				0				3	2	2	1	.		.	1	.	.	.	174
161586	31	17	31	599.87	1586	1	1	4	0	2	2	2	2	1	.	3	1	10	1	2	3	1	12	20	1	1	12	1	2	0				0				2	2	1	1	.		.	1	.	.	.	156
161595	31	17	31	599.87	1595	1	1	.	1	2	2	2	2	1	.	3	1	13	1	2	3.5	0	.	.	.	1	8	0.1	2	1	13	1	1	0				1	1	1	1	.		.	1	.	.	.	159
161602	12	11	12	440	1602	1	2	.	0	2	2	2	2	1	3	2	2	.	.	.	.	1	.	.	.	1	.	.	.	0				0				3.5	2.5	2.5	1	.		.	1	.	.	.	.
161603	12	11	12	440	1603	1	2	4	0	2	2	2	2	1	3	3	2	.	.	.	.	0	.	.	.	1	12	1	2	0				0				2	2	3	1	.		.	1	.	.	.	160
161614	12	11	12	440	1614	1	2	4	0	2	2	2	2	1	3	2	1	12	1	2	4.5	0	.	.	.	1	12	1	2	0				0				2	2.5	2.5	1	.		.	1	.	.	.	155
161627	94	52	94	90	1627	2	2	3	0	2	2	2	2	1	.	1	1	13	1	1	5.5	0	.	.	.	1	13	4	1.5	0				0				4	4	4	1	.		.	1	.	.	.	163
161639	94	52	94	90	1639	2	2	2	0	2	2	2	2	1	.	1	1	13	1	1	6	1	14	6	2	1	13	4	1	0				0				5	4	5	1	.		.	1	.	.	.	151
161647	94	52	94	90	1647	2	2	.	0	2	.	2	.	.	.	1	2	.	.	.	.	0	.	.	.	0	.	.	.	0				0				4	4	4	1	.		.	1	.	.	.	157
161691	32	26	32	52	1691	1	1	1	0	2	2	2	2	.	3	.	1	12	1	2	.	1	14	1	1	0	.	.	.	0				0				4	.	.	1	.		.	1	.	.	.	175.8
161701	32	26	32	52	1701	1	1	2	0	2	2	2	2	1	.	3	1	12	1	2	6	1	13	1	1	1	12	1	1	0				0				3	3	2	1	.		.	1	.	.	.	164
161907	62	6	62	49.62	1907	2	1	.	0	2	2	2	2	1	.	2	1	16	1	2	5	1	16	2	1	1	10	1	1	0				0				4	4	4	2	14	28	10	2	16	3	4	174
161708	32	26	32	52	1708	1	1	3	0	2	2	2	2	.	.	.	1	12	1	2	4	1	11	12	2	1	12	3	1	0				0				3	3	3	2	.		.	1	.	.	.	162
161719	76	32	76	241.2	1719	1	2	.	0	2	2	2	2	1	.	1	1	.	1	2	3	0	.	.	.	1	12	2	1	0				0				3	3	3	1	.		.	1	.	.	.	.
161720	76	32	76	241.2	1720	1	2	2	0	1	1	2	2	2	3	1	1	11	1	2	4	1	7	0.5	2	1	11	3.5	2	0				0				3	2	3	1	.		.	1	.	.	.	153
161729	76	32	76	241.2	1729	1	2	.	0	2	2	2	2	1	.	1	1	9	1	2	4	1	13	7	2	1	13	2	1.5	0				0				3	3	3	1	.		.	2	12	2	1	148
161735	76	32	76	241.2	1735	1	2	5	0	2	2	2	2	1	.	2	1	10	1	1	4	0	.	.	.	1	12	1	1	0				0				4	3	2	1	.		.	2	12	1	.	147.5
161736	76	32	76	241.2	1736	1	1	5	0	2	2	2	2	1	.	1	1	.	1	2	5	1	10	10	2	1	9	10	2	1	12	2	2	0				2	2	2	1	.		.	1	.	.	.	162
161737	76	32	76	241.2	1737	1	1	5	0	2	2	2	2	2	3	1	1	10	1	1	4	1	12	5	1	1	10	10	1.5	0				0				2	2	2	1	.		.	1	.	.	.	157
161752	104	56	104	103.5	1752	1	2	3	0	2	2	2	2	1	.	2	1	11	1	2	1	0	.	.	.	1	10	0.1	1	0				0				2	2	2	1	.		.	1	.	.	.	154
161794	60	16	60	135	1794	2	2	.	0	2	2	2	2	1	.	1	1	13	1	2	4	1	13	1	2	1	12	1	2	0				0				2	2	2	1	.		.	1	.	.	.	165
161798	60	16	60	135	1798	2	2	2	0	2	2	2	2	2	3	1	1	13	1	2	3	0	.	.	.	1	11	1	1	1	11	1	3	0				3	2	4	1	.		.	1	.	.	.	166
161799	60	16	60	135	1799	2	2	4	0	2	2	1	2	1	.	1	1	11	1	2	3.5	1	13	0.083	1	1	11	1	1.5	1	16	0.16		0				1.5	2.5	2	1	.		.	1	.	.	.	166
161801	11	5	11	407.14	1801	1	2	.	0	2	2	2	2	1	.	3	1	11	1	2	5	1	9	.	.	1	12	.	.	0				0				3	2	4	1	.		.	1	.	.	.	158
161810	11	5	11	407.14	1810	1	2	3	0	2	.	2	.	2	3	1	1	11	1	1	6	0	.	.	.	1	11	2	1	0				0				2	3	3	1	.		.	1	.	.	.	161
161811	11	5	11	407.14	1811	1	2	5	0	2	.	2	.	1	.	2	1	.	1	2	3	0	.	.	.	0	.	.	.	0				0				2	1	2	1	.		.	1	.	.	.	167
161819	11	5	11	407.14	1819	1	2	.	0	2	2	2	.	1	.	3	1	11	1	2	3	1	10	1	1	1	10	1	1	0				0				.	.	.	1	.		.	1	.	.	.	.
161823	61	43	61	98.52	1823	2	1	3	0	.	2	.	2	1	.	1	1	13	1	2	6	1	8	250	2	1	11	150	2	1	17	1	4	0				4	4	3	2	13	30	10	2	13	4	4	173
161824	61	43	61	98.52	1824	2	1	.	0	2	2	2	2	1	.	2	1	14	1	2	2.5	1	15	2	3	0	.	.	.	0				0				2	2	2	1	.		.	1	.	.	.	172
161825	61	43	61	98.52	1825	2	1	.	0	2	2	2	2	2	3	3	1	13	1	2	3	1	14	2	1	1	.	2	1	0				0				4	3	2	2	15		.	2	10	1	.	170
161839	61	43	61	98.52	1839	2	1	2	0	2	2	2	2	1	3	1	1	15	1	2	5	1	9	1	1	1	15	1	1	0				0				3	3	3	1	.		.	1	.	.	.	180
161883	53	32	53	529.69	1883	1	2	3	0	2	2	2	2	2	3	1	1	13	1	2	3.5	1	17	.	1	1	14	0.5	1	0				0				3	3	3	1	.		.	1	.	.	.	160
161884	53	32	53	529.69	1884	1	2	2	0	2	2	1	2	.	.	.	1	13	1	2	5	0	.	.	.	1	14	2	2	0				0				4	3	3	2	.		.	1	.	.	.	.
161891	53	32	53	529.69	1891	1	2	5	0	2	2	1	2	1	.	1	1	7	1	2	3	0	.	.	.	1	11	1	2	0				0				3	4	3	1	.		.	2	13	1	1	159
161896	62	6	62	49.62	1896	2	1	2	0	2	2	2	2	1	.	3	1	.	1	2	5	1	13	7	6	1	14	3	2	0				0				4	4	4	2	12	5	10	1	.	.	.	170
162081	95	11	95	1262.61	2081	1	1	5	0	2	2	2	2	1	.	2	2	.	.	.	.	0	.	.	.	0	.	.	.	0				0				3	3	3	1	.		.	1	.	.	.	156
161925	6	6	6	44.79	1925	2	2	1	0	2	2	2	2	1	.	1	1	12	1	2	2	0	.	.	.	1	10	0.5	1.5	1	14	1	3	0				1.5	1	1	1	.		.	1	.	.	.	157
161927	6	6	6	44.79	1927	2	1	.	0	.	.	.	.	1	.	2	1	.	1	2	7	1	15	2	3	0	.	.	.	0				0				4	4	4	2	16		.	2	16	.	.	170
161933	6	6	6	44.79	1933	2	1	2	0	2	2	2	2	1	.	1	1	13	1	2	3	1	14	3	2	1	12	1	.	0				0				3	3	3	1	.		.	1	.	.	.	172
161943	6	6	6	44.79	1943	2	1	4	0	1	2	2	2	2	3	1	1	14	1	2	1	1	8	4	2	1	11	1	0.8	0				0				2	2	2	1	.		.	1	.	.	.	177.4
161976	54	39	54	112	1976	1	1	1	0	2	.	2	.	2	3	2	2	.	.	.	.	0	.	.	.	1	13	1	1	0				0				4	4	5	1	.		.	1	.	.	.	.
161983	54	39	54	112	1983	1	1	4	0	2	.	2	.	1	.	2	1	12	1	2	6	0	.	.	.	0	.	.	.	0				0				3	3	3	1	.		.	1	.	.	.	164
161984	54	39	54	112	1984	1	1	5	0	2	2	1	2	2	3	2	1	11	2	2	6	1	11	7	3	1	11	2	1	0				0				2	2	1	1	.		.	1	.	.	.	170
161989	54	39	54	112	1989	1	1	4	0	2	2	2	2	1	.	3	1	11	1	2	4	1	10	15	3	1	11	3	2	0				0				2	2	2	1	.		.	1	.	.	.	179
161997	54	39	54	112	1997	1	1	4	0	2	2	2	2	1	.	2	1	10	1	2	6	1	11	2	2	0	.	.	.	0				0				1	2	2	1	.		.	1	.	.	.	167
162008	38	30	38	67.33	2008	1	2	4	0	2	2	2	2	1	.	2	1	12	1	2	2	0	.	.	.	1	12	1	3	1	13	1	2	0				3	3	3	1	.		.	1	.	.	.	158
162011	38	30	38	67.33	2011	1	1	4	0	2	2	2	2	1	.	1	1	13	1	2	5	1	12	1	3	1	13	1	2	0				0				2	2	2	1	.		.	1	.	.	.	160
162020	38	30	38	67.33	2020	1	2	4	0	2	2	2	2	1	.	2	1	12	1	2	2.5	0	.	.	.	1	13	1	1	0				0				2.5	1.5	1.5	1	.		.	1	.	.	.	.
162024	38	30	38	67.33	2024	1	2	4	0	2	2	2	2	1	.	2	1	12	1	2	3	0	.	.	.	1	11	1	3	1	12	1	2	0				3	3	2	1	.		.	1	.	.	.	153
162025	38	30	38	67.33	2025	1	2	5	0	1	2	2	2	1	3	1	1	9	1	2	7	0	.	.	.	1	12	2	2	1	13	1	2	0				2	3	2	1	.		.	1	.	.	.	164
162042	107	58	107	58	2042	2	1	3	0	2	2	2	2	2	3	2	1	13	1	2	6	1	10	3	2	1	10	3	2	0				0				4	3	3	1	.		.	1	.	.	.	171
162044	107	58	107	58	2044	2	2	1	0	2	2	2	2	.	.	1	1	14	1	2	3	0	.	.	.	0	.	.	.	0				0				4	4	4	1	.		.	1	.	.	.	159.9
162051	107	58	107	58	2051	2	2	3	0	2	.	2	.	1	.	1	1	11	1	2	3	1	15	1	1	1	16	1	2	0				0				3	3	3	1	.		.	2	15	1	.	162
162052	107	58	107	58	2052	2	2	.	0	.	.	.	.	1	.	1	1	10	1	2	2	0	.	.	.	1	.	1	1.5	0				0				2.5	3.5	3	1	.		.	2	16	2	1	158
162054	107	58	107	58	2054	2	2	4	0	2	.	2	.	1	.	1	1	12	.	.	5.5	0	.	.	.	1	13	.	.	0				0				2	2	2	2	14		.	2	13	3	1	148
162085	95	11	95	1262.61	2085	1	1	3	1	2	2	2	2	1	.	3	1	11	1	2	4	1	10	20	4	1	12	1	1	0				0				1	2	2	1	.		.	1	.	.	.	156
162095	95	11	95	1262.61	2095	1	1	5	0	2	2	2	2	1	.	3	1	14	1	2	2	0	.	.	.	1	5	.	.	1	10			0				3	3	3	1	.		.	1	.	.	.	167
162100	65	45	65	69.23	2100	2	1	5	0	2	2	2	2	1	.	3	1	.	1	2	.	0	.	.	.	0	.	.	.	0				0				3	2	3	1	.		.	1	.	.	.	.
162106	65	45	65	69.23	2106	2	1	.	0	.	.	1	.	1	.	1	1	13	1	2	5	1	5	25	5	1	13	20	1	0				0				5	4	3	1	.		.	2	16	2	2	180
162114	65	45	65	69.23	2114	2	1	2	0	2	2	2	2	1	.	1	1	.	1	2	6	1	10	.	3	1	15	.	1	0				0				3	3	4	1	.		.	2	16	2	1	168
162118	65	45	65	69.23	2118	2	1	5	0	.	.	1	2	2	3	3	1	.	1	2	5	1	8	25	.	1	14	15	.	0				0				4	4	5	1	.		.	2	16	2	1	175
162128	96	18	96	717.88	2128	2	2	4	0	2	2	2	2	1	3	1	1	15	1	2	4	0	.	.	.	1	13	2	1	0				0				3	3	4	1	.		.	1	.	.	.	154
162133	96	18	96	717.88	2133	2	2	2	0	.	.	.	.	1	.	2	1	13	1	1	.	0	.	.	.	1	12	0.5	1	0				0				2.5	2.5	4	1	.		.	1	.	.	.	159
162138	96	18	96	717.88	2138	2	2	5	0	2	2	2	2	2	3	1	1	13	1	2	4.5	0	.	.	.	1	12	14	2	0				0				3	3	4	2	16		.	2	16	4	3	165
162140	96	18	96	717.88	2140	2	2	3	0	2	2	2	2	1	.	1	1	12	1	2	2.5	1	12	1	1	1	8	1	1	1	15	1	3.5	0				3	3	3	1	.		.	2	15	2	2	164
162150	96	18	96	717.88	2150	2	1	.	0	.	.	.	.	1	3	1	1	13	1	2	1	1	.	.	.	1	.	.	.	0				0				.	.	.	1	.		.	2	15	1	1	.
162152	96	18	96	717.88	2152	2	1	5	0	2	2	1	2	1	.	1	1	12	1	2	4	1	11	12	1.5	1	11	0.5	.	0				0				3	3	3	1	.		.	1	.	.	.	176
162154	96	18	96	717.88	2154	2	1	5	0	.	.	.	.	1	.	2	1	16	2	2	2	1	16	1	2	0	.	.	.	0				0				3	3	3	1	.		.	2	16	2	1	184
162165	77	7	77	173.25	2165	2	2	5	0	1	2	2	2	1	.	1	1	13	1	2	5	1	13	4	1	1	13	4	2	0				0				3	3	3	1	.		.	1	.	.	.	165
162166	77	7	77	173.25	2166	2	2	2	0	2	2	2	2	2	3	1	1	10	1	2	6	1	10	2	2	1	10	1	2	1		1	2.5	0				3	3	4	2	.		.	1	.	.	.	177
162178	77	7	77	173.25	2178	2	2	5	0	2	2	2	2	1	3	1	1	10	1	2	5	0	.	.	.	1	11	1	2	1	15	1	3.5	0				3	3	4	1	.		.	2	16	1	.	161
162195	66	20	66	172.13	2195	1	1	5	1	2	2	1	2	1	.	2	1	12	1	1	5	1	13	.	.	1	11	.	.	0				0				2	2	3	1	.		.	1	.	.	.	160
162198	66	20	66	172.13	2198	1	1	5	0	2	2	2	2	.	3	2	1	12	1	2	2	1	12	4	2	1	13	1	1	0				0				3	3	3	2	.		.	1	.	.	.	163
162208	66	20	66	172.13	2208	1	2	5	0	2	2	2	2	1	.	1	1	10	1	2	3.5	0	.	.	.	1	7	3	1	1	9	2	4	0				1	1	1	1	.		.	1	.	.	.	163
162220	39	13	39	53	2220	1	2	.	0	1	1	1	1	1	3	1	2	.	.	.	.	1	12	4	1	1	12	4	1	0				0				1	2	2	1	.		.	1	.	.	.	154
162243	40	11	40	440	2243	1	2	2	0	1	2	2	2	1	.	1	1	12	1	1	7.5	1	7	1	1	1	10	2	2	1	11	1	3	0				2.5	4	4.5	1	.		.	2	12	2	1	156.2
162249	40	11	40	440	2249	1	1	5	0	2	2	2	2	1	.	2	1	.	1	2	3	1	13	2	1	1	10	.	1	1	12	2	3	0				2	2	2	1	.		.	1	.	.	.	173
162254	40	11	40	440	2254	1	1	5	0	.	2	.	2	.	.	2	1	.	1	1	7	1	11	10	1.5	0	.	.	.	0				0				4	3	3	1	.		.	1	.	.	.	.
162265	21	19	21	98.55	2265	1	1	5	1	1	1	2	2	1	.	1	2	.	.	.	.	1	12	5	4	1	7	1	1	0				0				4	4	4	1	.		.	1	.	.	.	164
162294	108	51	108	41.54	2294	2	1	1	0	2	2	2	2	2	3	2	1	14	1	2	5	1	13	20	2	1	13	2	2	0				0				5	4	2	1	.		.	1	.	.	.	172
162415	98	29	98	81.52	2415	2	1	3	0	2	.	2	.	1	.	2	2	.	.	.	.	0	.	.	.	0	.	.	.	0				0				3	3	3	1	.		.	1	.	.	.	.
162311	97	53	97	150	2311	2	1	5	0	2	2	2	2	1	.	2	1	13	1	2	6	0	.	.	.	0	.	.	.	0				0				1	1	3	1	.		.	1	.	.	.	173
162313	97	53	97	150	2313	2	1	5	0	1	2	2	2	1	.	2	1	12	1	1	5	1	9	1	1	1	10	6	1	1	13	1	3	0				2	1	1	1	.		.	2	16	2	3	174
162315	97	53	97	150	2315	2	1	5	0	2	2	2	2	1	.	3	2	.	.	.	.	1	11	15	3	1	12	10	1	0				0				3	4	1	2	11	30	5	2	13	3	5	179
162321	97	53	97	150	2321	2	1	.	0	2	2	2	2	1	.	1	1	12	1	2	3	1	13	10	4	1	11	1	2	0				0				2	2	1	1	.		.	1	.	.	.	175
162327	97	53	97	150	2327	2	1	5	1	2	2	2	2	1	.	1	1	12	1	2	6	0	.	.	.	1	7	0.2	1.5	0				0				1	1	1	1	.		.	1	.	.	.	177
162332	97	53	97	150	2332	2	1	2	0	2	2	2	2	1	.	3	1	12	1	2	4.5	1	11	0.5	2	1	8	2.5	3	1	16	1.5	4	0				1	1	1	1	.		.	2	12	3	3	170
162336	97	53	97	150	2336	2	1	.	0	2	2	2	2	1	.	1	1	14	1	2	4	1	9	2.5	2	1	12	1	1	1	14	1	3	0				2	2	1	1	.		.	2	16	2	2	186.5
162339	62	6	62	49.62	2339	2	1	1	0	1	2	.	2	1	.	2	1	14	1	2	2	1	12	15	2	1	13	5	3	0				0				5	5	5	2	14	1	10	2	16	2	3	175
162346	62	6	62	49.62	2346	2	1	5	0	2	2	2	2	1	.	2	2	.	.	.	.	1	15	2	2	0	.	.	.	0				0				4	4	4	1	.		.	1	.	.	.	145
162348	62	6	62	49.62	2348	2	1	3	0	1	2	1	2	1	.	3	1	12	1	2	4	0	.	.	.	0	.	.	.	0				0				3	3	3	1	.		.	1	.	.	.	176
162354	17	16	17	139.82	2354	2	2	5	0	2	2	2	2	1	.	2	1	13	1	2	3	0	.	.	.	1	13	.	1	1	15	1	3	0				3	3	3	1	.		.	1	.	.	.	164.5
162358	17	16	17	139.82	2358	2	2	5	0	2	2	2	2	1	.	2	2	.	.	.	.	1	15	0.5	2	0	.	.	.	0				0				3	3	3	1	.		.	1	.	.	.	155
162360	17	16	17	139.82	2360	2	2	3	0	2	2	2	2	1	.	1	1	13	1	2	8	0	.	.	.	1	10	0.5	2	0				0				3	3	3	1	.		.	1	.	.	.	159
162365	17	16	17	139.82	2365	2	2	4	0	2	2	2	2	1	.	1	2	.	.	.	.	0	.	.	.	1	13	.	.	0				0				3	4	5	1	.		.	2	.	1	.	160.1
162366	17	16	17	139.82	2366	2	2	3	0	2	2	2	2	1	3	2	1	10	1	2	4	0	.	.	.	1	12	.	1	0				0				3	3	3	1	.		.	1	.	.	.	157.6
162380	41	31	41	138	2380	2	2	2	0	2	2	2	2	2	3	1	1	12	1	2	3	0	.	.	.	0	.	.	.	0				0				3	3	2	1	.		.	1	.	.	.	167
162395	41	31	41	138	2395	2	2	4	0	2	.	2	.	1	.	1	1	12	1	2	2	1	12	15	2	1	13	2	1	0				0				2.5	2.5	2.5	1	.		.	1	.	.	.	164.5
162397	41	31	41	138	2397	2	2	4	0	2	2	2	2	1	.	1	1	12	1	2	2.5	1	15	2	0.5	1	11	3	1	0				0				1	1	1	1	.		.	1	.	.	.	158.8
162399	41	31	41	138	2399	2	2	3	0	2	2	2	2	1	.	1	1	12	1	1	7	0	.	.	.	0	.	.	.	0				0				2	2	2	1	.		.	2	16	2	1	152
162405	98	29	98	81.52	2405	2	1	1	0	2	2	2	2	1	.	1	1	14	1	2	2	1	13	4	6	0	.	.	.	0				0				4	4	3	1	.		.	1	.	.	.	175
162414	98	29	98	81.52	2414	2	1	5	1	2	.	2	.	1	.	2	2	.	.	.	.	1	.	8	3	1	.	1	2	0				0				4	4	4	1	.		.	1	.	.	.	171
162424	98	29	98	81.52	2424	2	1	4	0	2	2	2	2	2	3	1	1	14	1	2	6	1	14	6	1	1	14	3	2	0				0				3	4	3	2	14		.	2	15	3	1	175
162429	42	32	42	120.6	2429	1	1	4	0	2	2	2	2	1	.	1	1	12	1	2	3	1	12	.	1	0	.	.	.	0				0				3	3	3	1	.		.	1	.	.	.	157
162439	42	32	42	120.6	2439	1	1	2	0	.	1	.	.	1	.	3	1	11	1	2	4	1	13	5	2	1	13	1	1	0				0				1	1	1	1	.		.	2	8	1	.	169
162441	42	32	42	120.6	2441	1	1	1	0	2	2	2	2	1	.	2	2	.	.	.	.	1	12	1	3	0	.	.	.	0				0				3	3	3	1	.		.	1	.	.	.	164.4
162443	42	32	42	120.6	2443	1	2	4	0	2	.	2	.	1	.	2	1	10	1	2	2	0	.	.	.	1	13	1	2	0				0				1	2	3	1	.		.	1	.	.	.	160
162448	42	32	42	120.6	2448	1	1	5	0	2	2	2	2	1	.	2	1	11	1	2	4	0	.	.	.	0	.	.	.	0				0				3	2	2	1	.		.	1	.	.	.	154
162449	84	23	84	128.71	2449	2	1	3	0	2	2	2	2	2	3	3	1	11	3	1	8	1	11	1	4	1	14	2	2	0				0				3	3	3	2	16		.	2	16	2	4	176
162464	84	23	84	128.71	2464	2	2	4	0	2	2	2	2	1	.	2	2	.	.	.	.	1	15	15	3	0	.	.	.	0				0				1.5	1.5	1.5	1	.		.	1	.	.	.	163
162466	84	23	84	128.71	2466	2	2	3	0	2	2	2	2	1	.	1	1	14	1	2	5.5	1	15	5	2	1	13	2	1	0				0				4	4	4	1	.		.	2	14	2	4	162
162472	84	23	84	128.71	2472	2	1	5	0	2	2	2	2	1	3	2	1	9	1	1	8	1	8	.	2	1	8	.	1	1	14	1	2	1	15		3	3	3	3	1	.		.	2	10	1	.	171
162484	43	33	43	216	2484	2	1	.	0	2	2	1	2	1	.	3	1	12	1	2	6	1	11	8	2	1	13	3	1	1	15	1	2	0				2	2	2	1	.		.	1	.	.	.	170
162486	43	33	43	216	2486	2	1	5	0	2	2	2	2	1	.	2	1	14	1	2	2	1	13	2	2	1	14	2	1	1	11	2	3	0				1	1	3	1	.		.	1	.	.	.	170.8
162502	43	33	43	216	2502	2	1	5	0	2	.	2	.	1	.	2	1	12	1	2	3.5	0	.	.	.	0	.	.	.	0				0				3	3	3	1	.		.	1	.	.	.	182
162509	23	21	23	72	2509	2	2	.	0	2	2	2	2	1	3	2	1	15	1	2	6	1	10	0.5	0.5	1	10	4	2	0				0				5	5	5	2	15		3	2	14	4	5	164
162522	23	21	23	72	2522	2	1	.	0	2	2	2	2	2	3	1	1	15	1	2	7	1	10	30	5	1	15	10	2	0				0				5	5	4	2	13	30	12	2	14	4	4	172
162531	23	21	23	72	2531	2	2	.	0	2	2	2	2	2	3	1	1	14	1	2	4	0	.	.	.	1	8	2	3	0				0				5	5	5	1	.		.	2	14	2	1	160.2
162534	23	21	23	72	2534	2	2	.	0	2	2	2	2	1	.	1	1	13	1	2	2.5	0	.	.	.	1	12	.	2	1	16	2	3	0				2	4	3	1	.		.	1	.	.	.	163
162538	23	21	23	72	2538	2	1	.	0	2	2	2	2	1	3	2	1	14	1	2	6	1	13	4	4	1	15	1	3	0				0				2.5	3.5	2	1	.		.	1	.	.	.	177
162543	67	5	67	50	2543	1	2	3	0	2	2	2	2	1	.	2	1	10	1	2	6	0	.	.	.	1	11	1	2	0				0				3	4	3	1	.		.	1	.	.	.	160
162555	67	5	67	50	2555	1	1	5	0	1	2	.	.	1	.	1	1	13	1	2	4	1	13	2	3	0	.	.	.	0				0				3	2	3	1	.		.	1	.	.	.	164
162560	14	13	14	28.62	2560	1	1	5	0	2	2	2	2	1	.	1	1	11	1	2	2	1	12	2	2	1	12	2	1	0				0				2	2	3	1	.		.	2	11	2	1	152
162573	14	13	14	28.62	2573	1	1	4	0	2	2	2	2	1	.	2	1	12	.	2	3	0	.	.	.	0	.	.	.	0				0				1	2	3	1	.		.	1	.	.	.	150
162574	14	13	14	28.62	2574	1	1	4	0	2	2	2	2	1	.	2	1	13	.	2	4	1	12	4	1.5	0	.	.	.	0				0				3.5	2.5	2	1	.		.	1	.	.	.	168
162582	14	13	14	28.62	2582	1	1	1	1	2	.	2	.	1	.	2	1	12	1	2	4	0	.	.	.	0	.	.	.	0				0				2	2	2	1	.		.	1	.	.	.	163
162588	78	13	78	39.75	2588	1	1	.	0	2	2	2	2	1	.	2	1	12	2	2	6	1	12	3	2	0	.	.	.	0				0				2	2	2	1	.		.	1	.	.	.	168
162595	78	13	78	39.75	2595	1	1	.	0	2	2	2	2	1	.	2	2	.	.	.	.	0	.	.	.	0	.	.	.	0				0				3	3	3	1	.		.	1	.	.	.	.
162596	78	13	78	39.75	2596	1	1	3	0	2	.	1	1	1	3	2	2	.	.	.	.	1	12	.	1	0	.	.	.	0				0				4	4	4	1	.		.	1	.	.	.	162
162599	78	13	78	39.75	2599	1	1	5	2	2	2	2	2	1	.	1	1	9	2	2	2	1	13	2	1	0	.	.	.	0				0				2	2	2	1	.		.	1	.	.	.	160
162628	15	14	15	171.35	2628	2	2	4	0	2	2	2	2	1	1	1	1	14	1	2	6	1	14	3	.	1	10	16	.	0				0				4	3	3	1	.		.	1	.	.	.	175.6
162649	44	34	44	1260	2649	1	1	5	0	2	2	2	2	1	.	2	2	.	.	.	.	0	.	.	.	1	12	3	1	0				0				3	4	3	1	.		.	1	.	.	.	160
162656	44	34	44	1260	2656	1	1	.	0	.	.	.	.	1	.	2	1	10	3	1	8.5	1	9	2	3	1	10	6	2	0				0				4	3	3	1	.		.	2	11	1	.	176
162657	44	34	44	1260	2657	1	1	5	0	2	2	2	2	1	.	2	1	13	2	2	5	1	12	1	3	0	.	.	.	0				0				1	1	1	1	.		.	1	.	.	.	.
162667	44	34	44	1260	2667	1	2	3	1	2	2	2	2	1	.	1	1	14	1	2	5	0	.	.	.	1	13	2	1	0				0				4.5	3.5	3	1	.		.	1	.	.	.	153
162673	7	7	7	152.44	2673	2	2	5	0	.	.	1	2	1	.	1	1	13	1	2	4	0	.	.	.	1	13	5	2	0				0				3	3.5	3.5	1	.		.	2	14	1	.	154
162688	7	7	7	152.44	2688	2	2	5	0	2	2	2	2	1	.	1	1	13	1	2	3.5	0	.	.	.	1	14	3	1	0				0				2.5	2.5	3.5	1	.		.	1	.	.	.	172
162690	7	7	7	152.44	2690	2	2	5	0	1	2	1	2	2	3	1	1	.	1	2	5	0	.	.	.	1	15	1	3	1	15	1	2	0				2	2	4	1	.		.	1	.	.	.	160
162697	24	22	24	48	2697	1	1	4	0	2	2	2	2	1	3	2	1	.	1	2	3	1	12	6	1	1	11	1	2	0				0				2	2	2	1	.		.	1	.	.	.	162.4
162706	24	22	24	48	2706	1	1	3	0	2	.	2	.	1	3	2	1	12	2	2	3	0	.	.	.	0	.	.	.	0				0				3.5	3.5	3.5	1	.		.	1	.	.	.	158
162719	24	22	24	48	2719	1	1	3	0	2	2	2	2	1	.	3	1	10	1	2	5	1	13	2	1	1	13	1	1	0				0				1	1	1	1	.		.	1	.	.	.	.
162724	24	22	24	48	2724	1	1	2	0	2	2	2	2	1	.	2	1	14	2	2	1	1	14	9	1	1	7	.	.	0				0				1	2	2	1	.		.	1	.	.	.	162
162726	85	48	85	213	2726	2	2	5	0	2	2	2	2	1	3	3	1	12	1	2	2	0	.	.	.	1	8	0.5	1	0				0				.	.	.	1	.		.	1	.	.	.	.
162731	85	48	85	213	2731	2	2	5	0	2	2	2	2	2	3	1	1	11	1	2	4	1	11	0.2	1	1	11	1	1.3	0				0				2	2	2	1	.		.	1	.	.	.	154
162748	85	48	85	213	2748	2	2	4	0	2	2	2	2	1	.	2	1	11	1	2	3	1	13	.	2	1	11	0.5	2	0				0				2	2	2	1	.		.	1	.	.	.	166
162757	85	48	85	213	2757	2	2	.	0	2	2	2	2	1	.	1	1	13	2	2	2	0	.	.	.	1	14	.	.	0				0				1	2	2	1	.		.	2	15	1	.	153
162780	25	23	25	53	2780	2	1	4	0	2	2	2	2	1	.	1	1	14	3	1	2	1	14	1	1	1	10	2	2	0				0				5	5	5	1	.		.	2	11	2	1	176
162809	68	46	68	452	2809	1	2	5	0	2	2	1	2	1	.	2	1	11	1	2	7	0	.	.	.	1	11	3	0.5	0				0				1	2	3	1	.		.	1	.	.	.	157
162817	68	46	68	452	2817	1	1	2	0	2	2	1	2	1	3	2	1	12	1	2	8	1	12	14	1	1	10	3	1	0				0				5	5	5	1	.		.	1	.	.	.	163
162829	18	17	18	75.26	2829	1	2	5	0	1	1	2	2	1	3	1	1	12	1	2	6	1	13	1	2	1	11	2	2	1	14	1	3	0				2	1	1	1	.		.	1	.	.	.	160
162831	18	17	18	75.26	2831	1	1	4	0	.	.	.	.	1	3	3	1	12	2	2	4	0	.	.	.	0	.	.	.	0				0				2	2	2	1	.		.	1	.	.	.	159
162847	18	17	18	75.26	2847	1	2	5	1	2	.	2	.	1	.	3	1	10	1	2	3	0	.	.	.	1	11	1	2	0				0				1	1	1	1	.		.	1	.	.	.	171
162850	18	17	18	75.26	2850	1	2	5	0	2	2	2	2	1	.	2	1	10	1	1	4	1	11	2	2	1	10	5	2	1	13	1	4	0				3	3	3	1	.		.	1	.	.	.	.
162851	18	17	18	75.26	2851	1	2	5	0	2	2	2	2	2	3	1	1	12	1	2	3	0	.	.	.	0	.	.	.	0				0				2	1	1	1	.		.	1	.	.	.	160
162852	18	17	18	75.26	2852	1	2	4	0	2	2	2	2	1	3	3	1	13	1	2	3	0	.	.	.	1	10	1	1	0				0				3	3	3	1	.		.	1	.	.	.	168
162862	18	17	18	75.26	2862	1	1	4	0	2	2	1	2	1	.	1	1	12	1	2	6	1	12	1	2	1	12	1	1	0				0				1	1	1	1	.		.	1	.	.	.	164
162874	18	17	18	75.26	2874	1	2	4	0	2	2	2	2	1	.	1	1	11	1	1	6	0	.	.	.	1	12	2	2	1	12	1	2	0				3	2	3	1	.		.	1	.	.	.	154
162879	18	17	18	75.26	2879	1	2	5	0	2	2	2	2	1	.	1	1	9	1	2	7	1	13	1	2	1	7	1	2	1	7	2	3	0				2	3	3	1	.		.	1	.	.	.	161
162881	18	17	18	75.26	2881	1	1	4	0	.	.	.	.	1	.	2	1	12	1	2	3	1	13	1	1	1	13	2	2	0				0				3	3	3	1	.		.	1	.	.	.	153
162884	18	17	18	75.26	2884	1	1	5	0	1	2	1	2	.	.	2	1	10	2	2	4	1	12	5	1	0	.	.	.	0				0				3	3	2	1	.		.	1	.	.	.	162
162893	18	17	18	75.26	2893	1	1	.	0	.	.	.	.	.	.	.	.	.	.	.	.	0	.	.	.	0	.	.	.	0				0				.	.	.	.	.		.	.	.	.	.	.
162895	18	17	18	75.26	2895	1	1	4	0	.	.	.	.	2	.	2	1	12	1	2	5	1	12	2	3	1	11	1	2	0				0				3	3	2	1	.		.	1	.	.	.	172
162899	18	17	18	75.26	2899	1	2	4	0	2	2	2	2	1	.	3	1	12	1	2	6	0	.	.	.	1	12	1	2	0				0				4	4	3	1	.		.	1	.	.	.	156
162905	18	17	18	75.26	2905	1	1	5	0	2	2	1	2	1	1	.	1	11	1	2	6	0	.	.	.	0	.	.	.	0				0				2	2	2	1	.		.	1	.	.	.	161
162913	18	17	18	75.26	2913	1	2	5	0	2	2	2	2	1	.	3	1	11	1	2	3	0	.	.	.	1	13	1	1	0				0				3	3	3	1	.		.	1	.	.	.	156
162915	18	17	18	75.26	2915	1	1	5	0	2	2	2	2	1	.	1	1	12	1	1	6	1	12	3	3	1	12	2	2	0				0				3	3	2	1	.		.	1	.	.	.	163
162932	18	17	18	75.26	2932	1	1	2	0	2	2	2	2	1	.	2	1	11	2	2	3	1	12	1	3	1	13	1	3	0				0				3	2	2	1	.		.	1	.	.	.	172
162935	18	17	18	75.26	2935	1	1	4	0	.	.	.	.	.	.	.	.	.	.	.	.	0	.	.	.	0	.	.	.	0				0				.	.	.	.	.		.	.	.	.	.	179
162962	18	17	18	75.26	2962	1	1	5	0	2	2	2	2	1	3	1	1	14	1	1	5	0	.	.	.	1	14	1	1	0				0				4	3	2	1	.		.	1	.	.	.	175
162970	18	17	18	75.26	2970	1	2	3	0	1	.	1	.	2	3	1	1	12	1	2	5	0	.	.	.	1	11	1	2	0				0				3	3	3	1	.		.	1	.	.	.	173
162972	18	17	18	75.26	2972	1	2	5	0	2	.	2	.	1	.	3	1	9	1	2	4	0	.	.	.	1	11	1	1	0				0				3	3	3	1	.		.	1	.	.	.	.
162976	18	17	18	75.26	2976	1	1	2	0	2	2	2	2	1	3	3	2	.	.	.	.	1	11	5	2	1	12	1	2	0				0				3	.	.	1	.		.	1	.	.	.	171
162986	18	17	18	75.26	2986	1	2	.	0	.	.	.	.	.	.	.	.	.	.	.	.	0	.	.	.	0	.	.	.	0				0				.	.	.	.	.		.	.	.	.	.	.
162994	18	17	18	75.26	2994	1	2	5	0	2	2	2	2	1	.	3	1	10	2	2	6	0	.	.	.	1	12	1	2	0				0				2	2	2	1	.		.	1	.	.	.	160
162997	18	17	18	75.26	2997	1	2	4	0	.	.	.	.	1	.	1	1	.	1	.	3	1	12	1	1	1	9	3	2	0				0				2	2	2	1	.		.	1	.	.	.	.
162998	18	17	18	75.26	2998	1	1	5	0	2	2	2	2	1	.	2	1	12	2	2	5	0	.	.	.	0	.	.	.	0				0				2	2	2	1	.		.	1	.	.	.	161
163004	18	17	18	75.26	3004	1	1	3	0	2	2	2	2	1	.	2	2	.	.	.	.	1	14	2	2	1	13	2	2	0				0				4	4	4	1	.		.	1	.	.	.	165
163009	18	17	18	75.26	3009	1	2	5	0	2	2	2	2	1	.	3	1	13	1	2	2	0	.	.	.	1	12	2	30	0				0				2	2	3	1	.		.	1	.	.	.	155
163013	18	17	18	75.26	3013	1	1	.	0	2	2	2	2	1	.	1	1	11	1	2	4	1	10	15	2	1	7	1	2	0				0				3	2	2	1	.		.	1	.	.	.	163
162838	18	17	18	75.26	2838	1	2	2	0	2	2	2	2	1	.	1	1	12	1	2	3	0	.	.	.	1	14	1	2	0				0				3	3	3	1	.		.	1	.	.	.	172
160049	106	57	106	65.57	0049	2	2	5	1	2	2	2	2	1	3	1	1	12	1	2	3	1	13	1	1	1	12	2	1	0				0				2	3	2	1	.		.	1	.	.	.	148
160050	106	57	106	65.57	0050	2	2	3	0	2	2	2	2	1	3	1	1	10	1	2	2	1	10	2	1	1	11	2	2	1	14	1	3	0				1	1	1	1	.		.	1	.	.	.	155
160056	79	20	79	35.06	0056	1	1	.	0	2	2	2	2	1	3	2	2	.	.	.	.	1	12	4	1	0	.	.	.	0				0				.	.	.	1	.		.	1	.	.	.	168
160061	79	20	79	35.06	0061	1	1	4	1	2	2	2	2	1	.	1	1	12	1	2	5	0	.	.	.	0	.	.	.	0				0				3	3	3	1	.		.	2	5	1	.	144
160071	55	1	55	39.71	0071	2	1	2	0	2	2	2	2	1	.	3	1	12	1	2	5	1	12	2	3	1	13	2	2	0				0				2	2	2	1	.		.	1	.	.	.	168
160078	55	1	55	39.71	0078	2	1	5	0	2	2	2	2	1	.	2	1	8	1	2	5	1	9	4	2	1	13	1	1	0				0				3	3	2	1	.		.	1	.	.	.	.
160084	8	8	8	67.5	0084	1	1	.	0	2	2	2	2	2	3	1	1	12	1	1	5	1	13	1	1	1	13	1	1	0				0				2	3	2	1	.		.	1	.	.	.	167
160089	8	8	8	67.5	0089	1	1	2	0	2	2	2	2	2	3	1	1	10	1	2	2	1	12	5	1	1	12	1	2	0				0				4	3	4	1	.		.	1	.	.	.	158.2
160095	8	8	8	67.5	0095	1	2	4	0	2	2	1	2	1	.	1	1	11	1	2	3	0	.	.	.	1	.	.	.	0				0				2	2	2	1	.		.	1	.	.	.	151
160102	86	30	86	290.05	0102	1	1	5	0	1	2	1	2	1	.	2	1	8	1	2	3	0	.	.	.	1	7	0.25	1	0				0				1	1	1	1	.		.	1	.	.	.	160
160111	86	30	86	290.05	0111	1	1	4	0	2	2	2	2	1	.	2	1	13	1	2	4	0	.	.	.	0	.	.	.	0				0				2	2	2	1	.		.	1	.	.	.	173
160114	86	30	86	290.05	0114	1	2	5	1	2	2	1	2	1	.	2	2	.	.	.	.	0	.	.	.	1	11	2	1	1	12	1	3	0				2	2	2	1	.		.	1	.	.	.	160
161657	37	12	37	434.57	1657	1	1	5	0	2	2	2	2	1	.	2	2	.	.	.	.	1	11	12	1	1	9	3	1	1	7	4	3	0				4	4	3	1	.		.	1	.	.	.	.
160131	45	35	45	228.13	0131	1	2	3	0	2	2	2	2	1	.	1	1	9	1	1	6	0	.	.	.	1	13	3	1	0				0				2	2	2	1	.		.	1	.	.	.	150
161659	37	12	37	434.57	1659	1	1	4	0	2	.	2	.	2	3	1	1	.	1	2	2	1	6	.	0.5	1	4	1	1.2	1	10	5	3	0				1	1	2	1	.		.	1	.	.	.	167
160145	45	35	45	228.13	0145	1	1	5	0	2	2	2	2	1	.	2	1	12	1	2	3	1	12	1.5	2	0	.	.	.	0				0				3	3	2	1	.		.	1	.	.	.	163
160147	45	35	45	228.13	0147	1	2	5	0	2	2	2	2	1	.	1	1	11	1	2	3	1	10	5	2	1	10	1	1	0				0				1	1	1	1	.		.	2	9	1	.	169.1
160150	87	28	87	134.68	0150	2	1	5	0	2	2	2	2	1	.	1	1	10	1	2	6	1	8	5	2	1	10	3	1	0				0				3	3	3	1	.		.	1	.	.	.	175
161663	37	12	37	434.57	1663	1	2	.	1	2	.	2	.	1	.	1	1	10	1	1	6	1	12	3	2	1	10	4	1.5	0				0				3	3	4	1	.		.	1	.	.	.	158
160155	87	28	87	134.68	0155	2	1	4	0	1	2	2	2	2	3	3	1	14	1	2	3	1	7	3	4	1	5	1	2	1	16	1	2	0				1	3	3	1	.		.	2	16	1	1	168
161665	37	12	37	434.57	1665	1	1	3	0	2	2	2	2	1	.	1	1	13	1	2	4	1	13	1	1	1	7	1	2	0				0				2	2	2	1	.		.	1	.	.	.	160
160172	87	28	87	134.68	0172	2	1	2	0	2	2	2	2	1	.	1	1	10	1	2	8	1	9	2	3	1	8	0.5	3	0				0				2.5	2.5	3.5	1	.		.	1	.	.	.	172
160178	46	36	46	278.57	0178	2	2	.	0	2	2	2	2	1	.	2	1	14	1	2	2	1	9	4	4	1	9	4	2	1	9		6	0				2	3	3	1	.		.	1	.	.	.	.
161668	37	12	37	434.57	1668	1	2	5	0	2	2	1	2	1	.	1	1	.	1	2	4	1	12	.	1	1	9	1	1	1	12	1	2.5	0				1	1	1	1	.		.	1	.	.	.	154.8
160187	46	36	46	278.57	0187	2	2	2	0	2	2	2	2	1	.	3	1	13	1	2	2	1	14	0.5	30	1	12	3	2	0				0				3	3	2.5	1	.		.	1	.	.	.	154
161670	37	12	37	434.57	1670	1	2	5	1	2	2	2	2	1	3	2	1	9	1	.	.	1	13	0.25	1	1	.	.	.	0				0				2	2	3	1	.		.	1	.	.	.	157
160216	22	20	22	153	0216	1	1	5	1	2	2	2	2	1	.	2	1	13	1	2	3	1	12	4	1	1	13	1	2	0				0				2	3	3	1	.		.	1	.	.	.	165
161672	37	12	37	434.57	1672	1	1	5	0	2	.	2	.	1	.	1	1	9	1	2	6	1	12	6	2	0	.	.	.	0				0				2	2	2	1	.		.	1	.	.	.	165
160231	47	37	47	216	0231	1	2	3	2	2	2	2	2	2	3	1	1	13	1	2	6	0	.	.	.	1	13	2	2	0				0				3	4	4	1	.		.	1	.	.	.	160
161674	37	12	37	434.57	1674	1	1	3	0	2	.	1	.	1	.	1	1	11	1	2	4	1	8	5	2	1	8	1	2.5	1	12	2	3	0				1	1	1	1	.		.	1	.	.	.	160
160239	47	37	47	216	0239	1	2	5	0	2	2	2	2	1	.	1	1	9	1	1	6	0	.	.	.	1	12	1	2	0				0				2	3	3	1	.		.	1	.	.	.	167
160244	47	37	47	216	0244	1	2	5	0	2	2	2	2	1	.	3	1	11	1	2	3	0	.	.	.	1	12	2	1	1	12	1	4	0				3	3	3	1	.		.	1	.	.	.	164
160245	47	37	47	216	0245	1	2	4	0	2	2	2	2	1	.	1	1	14	.	2	3	0	.	.	.	0	.	.	.	0				0				2	2	2	1	.		.	1	.	.	.	165
161678	37	12	37	434.57	1678	1	1	5	0	2	2	2	2	1	.	1	1	13	1	1	5	1	12	.	0.16	1	8	.	1	0				0				2	2	2	1	.		.	1	.	.	.	166
160249	47	37	47	216	0249	1	2	4	0	2	2	2	2	1	3	2	1	10	1	2	1	1	11	1	1	1	7	1	1	1	13	1	2	0				2	2	2	1	.		.	1	.	.	.	158
160256	26	24	26	330.91	0256	2	1	5	0	2	2	2	2	1	.	1	1	12	1	2	4.5	1	11	2	3	0	.	.	.	0				0				2.5	2.5	2.5	1	.		.	1	.	.	.	157
160260	26	24	26	330.91	0260	2	1	4	0	2	2	2	2	1	.	1	1	16	1	2	3	1	7	2	1	1	14	3	1	0				0				2	3	3	2	14		.	1	.	.	.	175.6
161682	37	12	37	434.57	1682	1	1	4	0	2	2	2	2	1	.	3	1	12	1	2	5	0	.	.	.	1	9	3	1	0				0				3	3	3	1	.		.	2	13	.	.	162
161683	37	12	37	434.57	1683	1	2	5	0	2	2	1	2	2	3	1	1	11	1	2	6	1	13	1	0.5	1	11	2	1	0				0				3	2	2	1	.		.	1	.	.	.	153.8
160264	26	24	26	330.91	0264	2	1	5	0	2	2	2	2	1	.	3	1	14	1	2	3	1	14	1.5	2	1	14	4	1	0				0				2.5	2.5	2.5	2	15	10	1.5	2	15	2	1	180
160281	26	24	26	330.91	0281	2	1	3	0	2	2	2	2	1	.	2	1	14	1	2	.	1	13	4	2	1	13	2	1	0				0				3	3	3	2	14		.	1	.	.	.	169
160301	99	18	99	847.5	0301	2	2	3	0	2	2	2	2	1	.	3	1	15	1	1	1.5	0	.	.	.	1	11	1	2	0				0				3	4	3	1	.		.	1	.	.	.	161
160304	99	18	99	847.5	0304	2	2	5	0	2	2	2	2	1	.	1	1	11	1	1	6	0	.	.	.	1	12	2	1	1	15	1	2	0				3	4	4	1	.		.	1	.	.	.	168
160305	99	18	99	847.5	0305	2	2	5	0	2	2	.	.	1	.	1	1	15.5	1	2	3.5	1	16	.	1	1	13	1	1.5	0				0				3	3	3	1	.		.	2	16	1	.	162.5
160310	56	40	56	190	0310	1	1	4	0	2	2	2	2	1	.	2	2	.	.	.	.	1	12	.	.	0	.	.	.	0				0				3	3	3	1	.		.	1	.	.	.	158
160316	56	40	56	190	0316	1	1	3	0	2	2	2	2	1	.	2	2	.	.	.	.	1	12	6	2	0	.	.	.	0				0				3	2	2	1	.		.	1	.	.	.	168
160323	56	40	56	190	0323	1	1	4	0	2	2	2	2	1	.	2	2	.	.	.	.	0	.	.	.	0	.	.	.	0				0				3	3	3	1	.		.	1	.	.	.	156
160350	27	19	27	257.93	0350	1	1	3	0	2	2	2	2	1	3	2	2	.	.	.	.	0	.	.	.	0	.	.	.	0				0				1	1	1	1	.		.	1	.	.	.	152
160353	27	19	27	257.93	0353	1	1	5	0	2	2	2	2	1	.	3	1	13	1	2	3	0	.	.	.	0	.	.	.	0				0				2	1	1	1	.		.	1	.	.	.	170.5
160364	27	19	27	257.93	0364	1	1	.	0	2	.	2	.	2	3	1	2	.	.	.	.	0	.	.	.	0	.	.	.	0				0				3	3	2.5	1	.		.	1	.	.	.	161
160372	9	9	9	180	0372	1	1	5	0	2	2	2	2	1	3	1	1	12	1	1	8	1	13	1	2	1	12	1	1.5	1	13	2	3	0				3	3	3	1	.		.	1	.	.	.	159
160382	9	9	9	180	0382	1	1	5	0	2	2	2	2	1	.	3	1	11	1	2	5	1	11	.	3	1	12	.	1	0				0				1	1	2	1	.		.	1	.	.	.	166
160384	9	9	9	180	0384	1	1	5	0	1	2	2	2	1	.	3	1	11	1	2	7	1	13	5	1	0	.	.	.	0				0				3	3	4	1	.		.	1	.	.	.	147
160391	33	17	33	657	0391	1	2	3	0	2	2	2	2	1	.	1	1	11	1	2	4	1	12	20	2	1	11	3	2	0				0				2	1	2	1	.		.	1	.	.	.	169
160393	33	17	33	657	0393	1	1	4	0	2	.	2	.	2	3	1	1	11	1	2	5	1	10	25	6	1	9	.	.	0				0				3	2	.	1	.		.	1	.	.	.	159
160409	33	17	33	657	0409	1	1	5	0	2	2	2	2	1	.	3	1	12	2	2	4	0	.	.	.	0	.	.	.	0				0				1	1	1	1	.		.	1	.	.	.	159
160429	34	27	34	1267.5	0429	2	1	5	0	2	2	2	2	1	.	2	2	.	.	.	.	0	.	.	.	0	.	.	.	0				0				2	2	2	1	.		.	1	.	.	.	171
160430	34	27	34	1267.5	0430	2	1	5	0	.	2	2	2	2	3	1	1	13	1	2	2	1	11	5	2	1	12	0.5	1	0				0				2	2	2	1	.		.	1	.	.	.	181
160431	34	27	34	1267.5	0431	2	1	5	0	1	1	2	2	1	.	1	1	15	1	2	2	1	12	.	1	0	.	.	.	0				0				3	3	3	1	.		.	1	.	.	.	175.5
160432	34	27	34	1267.5	0432	2	1	4	0	2	2	2	2	2	3	1	1	12	1	2	3	1	11	15	3	1	7	1	3	0				0				2	3	3	1	.		.	1	.	.	.	163
160434	34	27	34	1267.5	0434	2	1	2	0	2	2	2	2	1	.	1	1	12	1	2	1	1	12	10	2	0	.	.	.	0				0				3	3	2	1	.		.	1	.	.	.	163
160447	10	10	10	311.75	0447	1	1	1	0	2	.	2	.	1	.	2	2	.	.	.	.	0	.	.	.	0	.	.	.	0				0				3	3	3	1	.		.	1	.	.	.	180
160460	10	10	10	311.75	0460	1	1	4	0	1	2	1	2	1	.	2	1	.	1	2	7	1	14	7	2	0	.	.	.	0				0				5	5	3	2	11		.	1	.	.	.	174
160474	69	19	69	113.33	0474	1	1	5	0	2	.	2	.	2	3	1	1	11	1	1	7	0	.	.	.	1	14	3	1	0				0				1	1	1	1	.		.	1	.	.	.	166
160485	69	19	69	113.33	0485	1	1	4	0	1	2	2	2	1	.	2	1	11	1	2	4	1	10	3	1	1	14	1	1	0				0				1	1	1	1	.		.	2	10	1	.	160
160486	69	19	69	113.33	0486	1	2	4	0	2	2	2	2	2	3	1	1	12	1	2	3	0	.	.	.	1	12	.	.	0				0				3	3	3	1	.		.	1	.	.	.	145
160488	69	19	69	113.33	0488	1	1	4	0	2	2	2	2	1	3	1	1	12	1	2	5	1	13	3	1	0	.	.	.	0				0				2	2	2	1	.		.	1	.	.	.	155
160490	69	19	69	113.33	0490	1	1	3	1	2	2	2	2	1	3	2	1	.	1	1	7	1	13	8	3	0	.	.	.	0				0				3	3	3	1	.		.	1	.	.	.	172
160491	69	19	69	113.33	0491	1	2	2	0	1	2	1	2	1	.	2	1	10	1	2	5	1	10	4	1	1	10	6	1	0				0				4	3	3	1	.		.	2	12	1	.	163
160546	100	54	100	410	0546	1	2	5	0	2	2	2	2	1	.	3	1	11	.	2	4	0	.	.	.	1	12	4	0.5	0				0				2	2	1	1	.		.	1	.	.	.	.
160553	100	54	100	410	0553	1	2	5	0	2	2	2	2	1	.	2	1	9	1	1	2.5	0	.	.	.	1	10	1	1.5	0				0				2	2	2	1	.		.	1	.	.	.	166
160596	29	25	29	267.43	0596	1	1	5	0	2	2	2	2	1	.	1	1	11	2	2	2	1	9	.	.	0	.	.	.	0				0				3	3	3	1	.		.	1	.	.	.	147
160597	29	25	29	267.43	0597	1	1	2	0	1	.	1	.	1	.	2	1	13	1	2	5	1	13	5	1	1	11	4	3	0				0				3	3	3	1	.		.	1	.	.	.	140
160614	29	25	29	267.43	0614	1	1	4	0	2	2	2	2	1	.	2	1	11	1	2	2	1	12	2	4	0	.	.	.	0				0				2	2	3	1	.		.	1	.	.	.	163
160629	80	12	80	333.6	0629	1	1	1	1	2	2	2	2	1	3	2	1	12	1	2	0.5	1	13	.	1	0	.	.	.	0				0				2	2	2	1	.		.	1	.	.	.	165
160636	80	12	80	333.6	0636	1	2	2	0	2	2	2	2	1	3	2	1	11	1	2	3	0	.	.	.	1	12	1	3	0				0				2	3	4	1	.		.	2	11	2	1	160
160637	80	12	80	333.6	0637	1	2	5	0	2	2	2	2	1	.	2	1	.	1	2	1	0	.	.	.	0	.	.	.	0				0				3	3	3	1	.		.	1	.	.	.	151
161722	76	32	76	241.2	1722	1	1	3	0	2	2	2	2	1	.	1	1	13	1	2	4	0	.	.	.	1	14	1	0.5	0				0				3	2	2	1	.		.	1	.	.	.	171.7
161723	76	32	76	241.2	1723	1	1	4	0	.	.	.	.	.	.	.	2	.	.	.	.	0	.	.	.	0	.	.	.	0				0				.	.	.	2	.		.	1	.	.	.	.
160639	88	49	88	200.12	0639	2	2	3	0	2	2	2	2	1	.	1	1	14	1	2	4	1	7	1	3	1	8	1	2	0				0				2	3	3	1	.		.	1	.	.	.	154
160640	88	49	88	200.12	0640	2	2	2	0	2	2	.	.	1	.	1	1	11	1	2	3	1	15	.	1	1	12	.	4	0				0				3	3	3	1	.		.	2	11	1	.	152
160658	57	41	57	322.76	0658	2	2	5	0	.	.	.	.	1	.	1	1	12	1	2	6	1	13	20	7	1	7	2	2	0				0				3	2	1	1	.		.	1	.	.	.	159
160661	57	41	57	322.76	0661	2	2	5	0	2	2	2	2	1	.	2	1	14	1	2	4	0	.	.	.	1	11	.	1	0				0				2	2	2	1	.		.	1	.	.	.	158
160673	57	41	57	322.76	0673	2	2	5	0	1	2	1	2	1	.	1	1	13	1	2	0.5	1	11	3	2	1	10	3	3	1	15	1	3	0				1	2	3	1	.		.	2	15	.	.	.
160681	57	41	57	322.76	0681	2	2	5	0	2	.	2	.	1	.	1	1	8	1	2	1.5	0	.	.	.	1	8	1	2	0				0				2.5	2.5	2.5	1	.		.	1	.	.	.	.
160683	57	41	57	322.76	0683	2	2	2	0	1	2	2	2	1	.	1	1	.	1	2	5	1	15	.	2	1	.	1	2	0				0				2	2	2	1	.		.	1	.	.	.	162
160697	70	47	70	700	0697	2	1	1	0	2	.	2	.	1	3	2	1	.	1	2	4	1	12	10	2	1	11	7	2.5	0				0				3	4	4	2	13		.	2	17	3	4	172
160716	48	22	48	267.84	0716	1	1	.	0	2	2	2	2	1	.	2	1	11	2	1	7	1	12	5	3	0	.	.	.	0				0				4	4	4	1	.		.	1	.	.	.	160
160739	3	3	3	291.2	0739	2	2	5	0	2	2	2	2	1	.	2	1	10	1	1	5	0	.	.	.	1	8	.	2	1	10		3	0				3	3	4	1	.		.	1	.	.	.	161
160742	89	11	89	500	0742	1	1	5	0	1	2	2	2	1	.	1	1	13	1	2	5	1	13	3	1	0	.	.	.	0				0				3	3	3	1	.		.	1	.	.	.	145
160749	89	11	89	500	0749	1	1	5	0	2	2	2	2	1	.	2	1	8	1	2	3.5	1	8	1	1	1	10	1	2	0				0				4	4	4	1	.		.	2	9	1	.	153
160752	89	11	89	500	0752	1	2	1	0	2	2	2	2	1	.	1	1	11	1	2	4	0	.	.	.	1	13	1	1	0				0				4	4	4	1	.		.	1	.	.	.	150
160753	89	11	89	500	0753	1	2	5	0	2	2	1	2	2	3	1	1	9	1	1	6	0	.	.	.	1	7	0.5	1	0				0				3	3	3	1	.		.	1	.	.	.	158
160754	89	11	89	500	0754	1	2	.	0	2	2	1	2	2	3	1	1	10	1	1	4	1	8	1	1	1	12	3	1	0				0				4	3	3	1	.		.	1	.	.	.	156
160755	89	11	89	500	0755	1	2	3	0	2	.	2	.	1	.	2	1	12	1	2	4	0	.	.	.	1	12	0.25	2	0				0				2	2	2	1	.		.	1	.	.	.	160
160762	101	55	101	288.48	0762	2	2	5	0	2	2	2	2	1	.	1	1	14	1	1	6	1	8	.	.	1	11	2	.	1	13			0				2	3	4	1	.		.	1	.	.	.	162
160774	90	50	90	138	0774	1	2	3	0	2	2	2	2	1	.	2	1	.	1	2	3	0	.	.	.	1	13	1	2	0				0				4	3	3	1	.		.	1	.	.	.	161
160775	90	50	90	138	0775	1	2	5	0	2	2	2	2	2	3	3	1	12	1	2	3	0	.	.	.	1	10	1	1	1	13	1	3	0				1	1	1	1	.		.	1	.	.	.	160
160783	90	50	90	138	0783	1	2	5	0	2	2	2	2	1	.	1	1	11	1	2	3	0	.	.	.	1	11	3	1	1	13	2	3	0				1	1	1	1	.		.	1	.	.	.	153
160785	90	50	90	138	0785	1	2	2	1	2	.	2	.	1	3	2	1	11	1	2	4	0	.	.	.	1	10	1	3	0				0				2	2	2	1	.		.	1	.	.	.	.
160799	4	4	4	474	0799	1	2	3	0	2	2	2	2	1	.	1	1	11	1	2	5	0	.	.	.	1	12	5	1	1	13	1	3.5	0				3	3	3	1	.		.	1	.	.	.	165
160856	71	32	71	402	0856	1	2	5	0	2	2	2	2	1	.	1	1	10	3	1	3.5	1	5	.	.	1	4	1	1	1	5	1	2	0				3	2	2	1	.		.	1	.	.	.	153
160857	71	32	71	402	0857	1	2	3	0	2	2	2	2	1	.	3	1	12	1	2	4	0	.	.	.	1	10	.	2	0				0				3	3	3	1	.		.	1	.	.	.	145
160868	71	32	71	402	0868	1	2	4	0	1	2	2	2	2	3	1	1	11	1	1	6	1	12	0.5	3	1	10	2	2	0				0				3	2	2	1	.		.	1	.	.	.	169
160893	28	17	28	584	0893	1	1	5	1	.	1	.	.	1	.	2	1	12	1	2	3	1	12	20	1	0	.	.	.	0				0				3	2	3	1	.		.	1	.	.	.	160
160897	28	17	28	584	0897	1	1	5	0	2	2	2	2	2	3	1	1	11	1	1	4	0	.	.	.	0	.	.	.	0				0				3	3	3	1	.		.	2	11	1	.	160
160902	5	5	5	95	0902	1	1	3	1	2	2	2	2	1	.	1	1	12	1	2	4	1	12	2	4	0	.	.	.	0				0				3	3	3	1	.		.	1	.	.	.	163
160905	5	5	5	95	0905	1	2	3	0	2	.	2	.	1	.	3	1	12	1	1	4	1	13	2	2	1	12	4	1.5	0				0				3	3	3	1	.		.	1	.	.	.	139
160908	5	5	5	95	0908	1	2	5	0	2	.	2	.	2	3	1	1	11	1	2	5.5	0	.	.	.	1	12	1	1.5	0				0				2	2	2	1	.		.	1	.	.	.	.
160911	5	5	5	95	0911	1	2	3	0	2	.	2	.	1	.	2	1	11	1	2	3	0	.	.	.	1	13	6	2	0				0				3	3	3	1	.		.	1	.	.	.	162
160913	5	5	5	95	0913	1	1	4	1	2	2	2	2	1	.	2	1	12	1	2	5	1	12	10	1	0	.	.	.	0				0				3	3	2	1	.		.	1	.	.	.	164
160918	5	5	5	95	0918	1	2	.	0	2	2	2	2	1	.	1	1	11	1	2	7	1	9	12	2	1	11	3	1	0				0				3	3	3	1	.		.	1	.	.	.	160
160925	58	42	58	138.1	0925	1	1	3	0	2	2	2	2	1	.	1	1	13	1	2	3.5	1	10	6	3	1	8	0.3	1	0				0				1.5	1.5	1.5	1	.		.	1	.	.	.	171
160931	58	42	58	138.1	0931	1	1	4	0	.	.	.	.	1	.	1	2	.	.	.	.	1	13	0.5	3	0	.	.	.	0				0				2	3	2	1	.		.	1	.	.	.	.
160932	58	42	58	138.1	0932	1	1	.	0	2	2	2	2	1	.	1	1	12	1	1	3	1	11	4	3	0	.	.	.	0				0				2	2	2	1	.		.	1	.	.	.	170
160957	81	48	81	461.5	0957	2	2	2	0	2	.	2	.	1	3	1	1	12	1	2	3	0	.	.	.	1	15	1	2	0				0				3	3	3	1	.		.	1	.	.	.	160
160963	81	48	81	461.5	0963	2	2	4	0	2	2	2	2	1	3	1	1	15	1	2	2	0	.	.	.	1	14	2	1	0				0				2.5	2.5	3	1	.		.	1	.	.	.	157
160970	81	48	81	461.5	0970	2	2	5	0	2	2	2	2	1	.	1	1	12	1	2	1	0	.	.	.	1	12	0.5	1	0				0				3	3	3	1	.		.	2	15	1	.	161
160973	81	48	81	461.5	0973	2	2	3	0	2	2	2	2	1	.	1	1	13	1	2	5	1	15	2	1	1	12	3	1	0				0				3	4	3	1	.		.	1	.	.	.	157
160980	72	2	72	571.2	0980	2	1	5	0	2	2	2	2	1	3	2	1	.	1	1	3	1	8	10	2	1	17	10	1	0				0				3	3	4	2	13		.	2	17	1	.	169
160986	72	2	72	571.2	0986	2	1	4	0	2	2	2	2	1	.	3	1	15	1	2	3	1	14	3	3	1	16	2	1	0				0				3	3	3	1	.		.	1	.	.	.	180
160988	72	2	72	571.2	0988	2	1	5	1	2	.	2	.	1	3	3	1	15	1	2	1.5	1	14	10	3	1	14	3	1	0				0				2	3	2	1	.		.	2	16	2	1	176
160991	72	2	72	571.2	0991	2	1	5	0	2	.	2	.	2	3	1	1	14	1	2	4	1	7	.	.	1	8	25	1	0				0				4	2	3	1	.		.	2	17	2	1	177
161004	102	30	102	313.45	1004	1	2	3	0	2	2	2	2	1	.	1	1	10	1	2	3	0	.	.	.	1	11	2	3	1	13	1	2	0				1	2	3	1	.		.	1	.	.	.	156
161005	102	30	102	313.45	1005	1	2	1	0	2	2	2	2	1	.	2	1	11	1	2	3	0	.	.	.	1	11	1	2	0				0				2	2	2	1	.		.	1	.	.	.	162.4
161006	102	30	102	313.45	1006	1	2	3	0	2	2	2	2	1	.	2	1	12	1	2	4	0	.	.	.	1	12	2	1	0				0				3	3	3	1	.		.	1	.	.	.	172
161013	102	30	102	313.45	1013	1	1	5	0	2	2	2	2	1	.	1	1	12	1	2	6	0	.	.	.	0	.	.	.	0				0				1	3	3	1	.		.	1	.	.	.	165
161017	102	30	102	313.45	1017	1	1	5	0	2	2	2	2	1	.	2	1	13	1	2	2	1	13	2	2	1	13	1	1	0				0				2	2	2	1	.		.	1	.	.	.	171
161021	102	30	102	313.45	1021	1	2	4	0	.	.	.	.	1	.	2	1	13	1	2	5	0	.	.	.	0	.	.	.	1	13	1	2	0				3	3	3	1	.		.	1	.	.	.	162
161024	102	30	102	313.45	1024	1	1	5	1	2	.	2	.	1	.	2	1	12	1	2	3	0	.	.	.	0	.	.	.	0				0				3	2	2	1	.		.	1	.	.	.	159
161047	35	28	35	111	1047	2	1	2	0	2	2	2	2	1	3	3	1	15	1	2	3	1	14	2	3	0	.	.	.	0				0				4	3	3	1	.		.	1	.	.	.	185
161052	35	28	35	111	1052	2	1	5	0	2	2	2	2	1	3	1	1	14	1	2	4	1	.	.	.	1	.	.	.	0				0				2	3	4	1	.		.	1	.	.	.	.
161054	35	28	35	111	1054	2	1	2	0	2	.	2	.	1	3	1	1	13	1	2	4	1	13	4	3	1	11	1	2	0				0				3	4	3	1	.		.	1	.	.	.	166
161060	82	35	82	255.5	1060	1	2	4	0	.	.	1	2	2	3	2	1	14	1	2	3	0	.	.	.	1	14	1	1	0				0				2	2	2	1	.		.	1	.	.	.	160
161062	82	35	82	255.5	1062	1	2	4	0	2	2	1	2	1	.	2	1	.	1	2	3	0	.	.	.	1	12	1	1	0				0				3	4	4	1	.		.	1	.	.	.	159
161084	82	35	82	255.5	1084	1	2	5	0	2	.	2	.	1	.	3	1	10	1	2	3	0	.	.	.	1	9	1	1.5	0				0				2	3	3	1	.		.	1	.	.	.	157
161093	103	49	103	108	1093	2	2	4	0	2	2	2	2	1	3	2	1	11	1	2	5	0	.	.	.	1	13	2	3	0				0				3	2	4	1	.		.	1	.	.	.	156
161095	103	49	103	108	1095	2	2	3	0	2	2	2	2	1	3	1	1	14	1	2	5	0	.	.	.	1	14	2	1	0				0				3	3	3	1	.		.	1	.	.	.	153
161097	103	49	103	108	1097	2	2	5	0	2	2	2	2	1	.	3	1	11	1	2	4	0	.	.	.	1	13	2	1	0				0				2	2	3	1	.		.	2	17	2	2	163
161099	103	49	103	108	1099	2	2	4	0	2	2	2	2	1	.	2	1	12	1	2	1.5	0	.	.	.	1	13	2	1	0				0				3	3	3	1	.		.	1	.	.	.	160
161146	91	20	91	250.36	1146	1	1	1	0	2	.	2	.	1	.	1	1	13	1	2	6	1	11	10	3	0	.	.	.	0				0				4	3	3	1	.		.	1	.	.	.	167
161147	91	20	91	250.36	1147	1	2	4	0	2	2	2	2	2	3	1	1	11	1	2	5	0	.	.	.	1	11	2.5	1	0				0				2	3	4	1	.		.	1	.	.	.	152
161152	91	20	91	250.36	1152	1	1	4	0	2	2	2	2	1	.	3	1	9	1	.	6	1	11	.	.	0	.	.	.	0				0				4	4	4	1	.		.	1	.	.	.	167
161153	91	20	91	250.36	1153	1	1	5	0	2	2	2	2	1	.	2	1	13	1	1	5	1	12	10	3	1	13	3	1	0				0				2	4	3	1	.		.	1	.	.	.	159
161170	19	1	19	135	1170	2	1	.	0	2	.	2	.	1	.	2	1	13	1	2	6	1	13	.	2	1	.	1	1.5	0				0				3	4	4	1	.		.	1	.	.	.	176
161176	19	1	19	135	1176	2	2	4	1	2	2	2	2	1	3	1	1	13	1	2	3	0	.	.	.	1	15	3	5	0				0				4	4	3	1	.		.	2	13	1	.	159.8
161199	73	18	73	887.56	1199	2	1	3	0	2	2	2	2	1	.	1	1	13	1	2	8	0	.	.	.	1	10	1	1	1	17	8	1	0				2	2	2	2	.		.	1	.	.	.	181
161200	73	18	73	887.56	1200	2	1	3	0	1	1	2	2	2	3	2	1	14	1	2	3	1	15	30	3	0	.	.	.	0				0				3	2	2	1	.		.	2	17	2	3	170
161211	73	18	73	887.56	1211	2	2	5	0	.	.	.	.	1	.	1	1	13	1	.	3	0	.	.	.	1	12	1	1	0				0				2	2	2	1	.		.	1	.	.	.	168
161213	73	18	73	887.56	1213	2	2	5	0	.	.	.	.	1	.	1	1	11	1	2	6	0	.	.	.	1	13	2	2	1	15	2	4	0				2	2	1	1	.		.	1	.	.	.	163
161227	36	29	36	50	1227	2	2	5	0	2	2	2	2	1	.	1	1	14	1	2	9	1	15	1	1	1	12	1	2	1	11	5	3	0				2	2	3	1	.		.	2	15	1	.	163
161229	36	29	36	50	1229	2	2	4	0	2	.	2	.	1	.	2	1	13	1	2	3	1	14	2	2	1	12	2	1	0				0				3	3	4	1	.		.	2	16	2	2	160
161248	36	29	36	50	1248	2	2	.	0	2	2	2	2	1	.	1	1	13	1	2	3	1	13	.	.	1	12	.	.	0				0				2	3	1	1	.		.	1	.	.	.	158
161256	50	8	50	15	1256	1	2	5	0	2	2	2	2	1	.	1	1	10	1	1	6	1	11	2	2	1	12	0.5	1.5	1	8	0.2	3	0				3	2	1	1	.		.	1	.	.	.	159
161259	50	8	50	15	1259	1	2	4	0	2	2	2	2	1	3	1	1	12	1	2	4	0	.	.	.	1	12	0.5	1	0				0				3	3	3	1	.		.	1	.	.	.	157
161263	50	8	50	15	1263	1	1	5	0	1	2	2	2	1	.	3	1	14	1	2	5	1	14	9	3	0	.	.	.	0				0				1	2	2	1	.		.	1	.	.	.	163
161265	50	8	50	15	1265	1	1	2	0	2	2	2	2	2	3	2	1	11	1	1	3	0	.	.	.	0	.	.	.	0				0				3	3	3	1	.		.	1	.	.	.	164
160935	58	42	58	138.1	0935	1	1	4	0	2	2	2	2	1	.	1	1	11	2	2	5	1	5	0.25	2	0	.	.	.	0				0				2	1	1	2	8		.	2	6	.	.	168
161279	30	5	30	285	1279	1	2	5	0	2	2	2	2	1	.	1	2	.	.	.	.	0	.	.	.	0	.	.	.	1	13	1	3	0				1	1	1	1	.		.	1	.	.	.	169
161283	30	5	30	285	1283	1	2	3	0	2	2	2	2	1	3	3	1	.	1	1	8	0	.	.	.	1	.	.	1	0				0				2	2	3	1	.		.	1	.	.	.	160
161287	30	5	30	285	1287	1	2	5	0	2	2	2	2	1	3	2	2	.	.	.	.	0	.	.	.	0	.	.	.	0		1	1	0				.	.	.	2	.		.	1	.	.	.	.
161289	30	5	30	285	1289	1	2	5	0	2	2	2	2	1	3	2	1	10	1	1	6	0	.	.	.	1	12	2	1	0				0				3	3	2	1	.		.	1	.	.	.	160
161301	51	3	51	354.55	1301	2	1	4	0	2	2	2	2	1	.	2	1	13	.	2	.	1	12	3	2	1	14	1	1	0				0				4	4	2	1	.		.	1	.	.	.	176
161302	51	3	51	354.55	1302	2	1	3	0	2	2	2	2	2	3	1	1	12	1	2	10	1	11	4	2	1	12	1	1	0				0				3	4	5	2	15		.	2	16	2	3	175
161303	51	3	51	354.55	1303	2	1	5	0	2	2	2	2	1	.	1	1	10	1	2	6	1	15	1	2	1	14	1	1	0				0				3	4	5	1	.		.	1	.	.	.	.
161306	51	3	51	354.55	1306	2	1	3	0	2	2	1	2	2	3	1	1	16	1	2	2.5	1	14	5	3	1	17	5	1	0				0				2	2	2	1	.		.	1	.	.	.	173
161311	51	3	51	354.55	1311	2	1	.	0	2	2	2	2	1	3	1	1	14	2	.	.	1	14	5	2	1	15	5	1	0				0				2.5	2	1.5	1	.		.	1	.	.	.	171
161312	51	3	51	354.55	1312	2	1	2	0	2	2	2	2	1	.	1	2	.	.	.	.	1	14	10	3	1	15	5	1	0				0				2	3	4	1	.		.	1	.	.	.	166
161314	51	3	51	354.55	1314	2	1	.	0	2	2	2	2	1	3	1	1	12	1	2	7	1	4	3	3	1	14	2.5	1.5	0				0				4	4	3	1	.		.	2	16	2	1	180
161315	51	3	51	354.55	1315	2	1	3	0	.	.	.	.	1	.	1	1	12	1	2	3.5	1	13	2	3	1	15	1	1	0				0				3	4	3.5	1	.		.	1	.	.	.	170
161316	51	3	51	354.55	1316	2	1	4	0	2	2	2	2	1	3	2	1	12	.	2	6	1	8	20	3	1	12	3	1	0				0				3	3	2	1	.		.	2	13	1	.	173
161317	51	3	51	354.55	1317	2	1	2	0	2	2	2	2	1	.	1	1	14	1	2	7	1	9	10	3	1	10	10	1	0				0				4	4	4	1	.		.	2	13	3	3	168
161321	51	3	51	354.55	1321	2	1	2	0	2	2	2	2	1	.	2	1	16	1	2	3	1	12	1	1	0	.	.	.	0				0				3	4	4	1	.		.	1	.	.	.	176
161325	51	3	51	354.55	1325	2	1	3	1	2	2	2	2	1	.	1	1	12	1	2	4	1	4	3	3	0	.	.	.	0				0				3	4	5	1	.		.	2	12	2	1	179
161328	51	3	51	354.55	1328	2	1	4	0	2	2	2	2	1	.	1	1	15	1	2	6	0	.	.	.	0	.	.	.	0				0				4	5	3	1	.		.	1	.	.	.	176
161330	51	3	51	354.55	1330	2	1	3	0	2	2	2	2	1	.	3	1	14	1	2	3.5	1	11	5	2	1	15	4	2	0				0				3	3	3	1	.		.	2	15	3	2	178
161356	83	29	83	61.88	1356	2	1	3	1	2	2	2	2	1	.	2	1	14	1	2	6	1	11	1	.	1	8	.	.	0				0				3	3	3	1	.		.	1	.	.	.	175
161357	83	29	83	61.88	1357	2	1	5	0	2	2	2	2	1	.	1	1	13	1	2	1.5	1	11	2.5	2	1	15	1	1	1	14		3	0				1.5	1.5	1	1	.		.	1	.	.	.	172.5
161370	74	11	74	227.59	1370	1	2	3	0	2	2	2	2	1	3	2	1	14	1	2	6	0	.	.	.	1	14	1	1	0				0				3	3	3	1	.		.	1	.	.	.	150
161376	74	11	74	227.59	1376	1	1	5	0	1	2	1	2	1	.	1	1	11	1	2	4	1	12	3	1	0	.	.	.	0				0				2.5	2.5	2.5	1	.		.	1	.	.	.	160
161377	74	11	74	227.59	1377	1	2	5	0	.	.	.	.	1	.	2	1	11	1	2	3	1	13	0.083	1	1	11	1	1	0				0				2	1	2	1	.		.	1	.	.	.	154
161383	74	11	74	227.59	1383	1	1	5	1	2	2	2	2	2	3	2	1	13	1	2	4	1	14	8	2	0	.	.	.	0				0				3	3	1	1	.		.	1	.	.	.	.
161393	109	59	109	392	1393	2	1	5	0	2	2	2	2	2	3	1	1	12	1	1	5	0	.	.	.	1	7	1	2	0				0				1	1	1	1	.		.	1	.	.	.	166
161396	109	59	109	392	1396	2	2	5	0	2	2	2	2	1	.	2	1	10	1	2	8	0	.	.	.	1	13	1	2	1	8	1	3	0				1	1	1	1	.		.	1	.	.	.	164
161418	109	59	109	392	1418	2	1	5	0	2	2	1	2	3	3	1	1	14	2	2	4	0	.	.	.	0	.	.	.	0				0				1	1	1	1	.		.	1	.	.	.	172
161421	92	13	92	79.5	1421	1	2	5	0	2	2	2	2	1	.	1	1	10	3	2	3	1	13	1	1	1	10	1	1	0				0				3	3	3	1	.		.	1	.	.	.	164
161426	92	13	92	79.5	1426	1	2	5	0	2	2	2	2	2	3	1	1	12	1	1	5	1	13	1	.	1	13	2	1	0				0				3	3	3	1	.		.	1	.	.	.	156
161433	92	13	92	79.5	1433	1	2	4	0	1	.	2	.	1	.	2	2	.	.	.	.	0	.	.	.	1	13	3	1	0				0				2	2	2	1	.		.	1	.	.	.	161
161434	92	13	92	79.5	1434	1	2	5	0	2	.	2	.	1	.	2	1	.	1	1	4	1	12	.	1	1	12	1	1	0				0				.	.	.	1	.		.	1	.	.	.	156
161439	92	13	92	79.5	1439	1	2	3	0	2	2	2	2	1	.	2	1	10	1	1	9	1	11	0.5	1	1	8	2	3	0				0				3	2	3	1	.		.	1	.	.	.	164
161442	92	13	92	79.5	1442	1	2	4	0	2	2	2	2	.	.	1	2	.	.	.	.	1	13	5	1	1	13	2	1	0				0				3	2	2	1	.		.	1	.	.	.	164
161444	92	13	92	79.5	1444	1	2	3	0	2	2	2	2	2	3	1	2	.	.	.	.	0	.	.	.	1	11	1	0.5	0				0				3	3	3	1	.		.	1	.	.	.	150
161446	92	13	92	79.5	1446	1	2	4	0	2	2	2	2	1	.	1	1	11	1	2	5	1	7	0.1	2	1	10	2	2	1	7	1.5	2.5	0				2	2	2	1	.		.	1	.	.	.	162
161449	59	29	59	37.5	1449	2	1	3	0	.	.	.	.	.	.	1	1	13	3	1	7	1	8	.	6	1	10	.	1	0				0				3	4	4	2	13		.	1	.	.	.	176
161451	59	29	59	37.5	1451	2	1	.	0	2	2	2	2	1	3	2	1	12	1	2	10	1	10	5	2	1	11	.	2	0				0				5	5	5	2	15		.	1	.	.	.	170
161465	59	29	59	37.5	1465	2	1	3	0	2	2	2	2	1	.	1	1	13	3	2	6	1	12	22	3	1	16	1	1	0				0				4	4	4	2	13	5	1	2	15	1	1	.
161473	59	29	59	37.5	1473	2	1	5	0	1	1	2	2	1	.	1	1	14	1	2	7	0	.	.	.	0	.	.	.	0				0				5	5	5	2	14		.	2	15	1	2	172
161487	52	38	52	141	1487	1	1	3	0	2	2	2	2	1	.	2	2	.	.	.	.	1	12	2	3	0	.	.	.	0				0				2	2	2	1	.		.	1	.	.	.	156
161491	52	38	52	141	1491	1	1	3	0	2	2	2	2	2	3	3	1	12	1	2	9	1	12	15	2	1	12	1	1	0				0				3	3	3	1	.		.	1	.	.	.	162
161494	52	38	52	141	1494	1	1	3	0	2	2	2	2	1	.	1	1	13	1	2	4	1	13	3	3.5	0	.	.	.	0				0				2	2	2	1	.		.	1	.	.	.	160
161504	52	38	52	141	1504	1	1	.	0	2	2	2	2	1	3	2	1	13	1	2	2	1	13	5	1	0	.	.	.	0				0				2	3	3	1	.		.	1	.	.	.	160
161509	52	38	52	141	1509	1	1	3	0	2	2	2	2	1	.	3	1	10	1	2	7	1	12	7	3	1	12	1	3	0				0				1	2	2	1	.		.	1	.	.	.	163
161510	20	18	20	500.97	1510	2	2	3	0	2	.	2	.	1	.	.	1	12	1	2	4	0	.	.	.	1	13	3	3.5	0				0				4	4.5	5	2	14		.	2	14	2	1	160
161515	20	18	20	500.97	1515	2	2	2	1	2	2	1	2	1	.	2	1	14	1	2	3	1	13	1	2	1	12	1	1	0				0				3	3	3	1	.		.	1	.	.	.	.
161518	20	18	20	500.97	1518	2	2	2	0	2	2	2	2	2	3	1	1	13	1	.	3	1	13	.	1	1	11	2	1.5	0				0				3	4	4	1	.		.	1	.	.	.	165
161520	20	18	20	500.97	1520	2	2	4	0	2	2	2	2	2	3	1	1	14	1	2	7	0	.	.	.	1	14	2	2	0				0				3	3	4	1	.		.	1	.	.	.	158
161538	20	18	20	500.97	1538	2	1	5	0	2	2	2	2	2	3	2	1	9	3	2	3	0	.	.	.	1	10	1.5	1	0				0				2	3	3	1	.		.	2	16	2	1	175
161540	20	18	20	500.97	1540	2	1	.	0	.	.	.	.	.	.	.	2	.	.	.	.	0	.	.	.	0	.	.	.	0				0				.	.	.	2	.		.	1	.	.	.	.
161541	20	18	20	500.97	1541	2	1	.	0	.	.	.	.	.	.	.	2	.	.	.	.	0	.	.	.	0	.	.	.	0				0				.	.	.	2	.		.	1	.	.	.	.
161550	75	47	75	210	1550	2	2	3	0	2	2	2	2	1	.	2	1	.	1	2	2.5	0	.	.	.	1	6	.	2	0				0				3	3.5	2.5	1	.		.	2	.	.	.	164.2
161551	75	47	75	210	1551	2	2	5	0	1	2	2	2	2	3	1	1	12	1	2	4	1	.	.	2	1	.	.	2	1	13		5	0				3	2	1	1	.		.	2	15	1	.	167
161552	75	47	75	210	1552	2	2	4	0	2	2	2	2	1	.	1	1	12	1	2	6	1	13	10	2	1	11	4	2	0				0				2	3	3	2	12		.	2	15	3	2	165
161556	75	47	75	210	1556	2	2	2	0	2	2	1	2	2	3	1	1	13	1	2	7	1	13	1	1	1	13	2	2	0				0				4	5	5	1	.		.	2	16	3	2	155
161561	75	47	75	210	1561	2	1	5	0	.	.	.	.	1	3	1	2	.	.	.	.	1	14	15	2	1	15	4	2	0				0				4	3	3	1	.		.	1	.	.	.	176
161580	31	17	31	599.87	1580	1	1	5	1	2	2	2	2	1	.	3	1	11	1	2	4	1	11	0.08	1	0	.	.	.	0				0				2	3	3	1	.		.	1	.	.	.	167
161581	31	17	31	599.87	1581	1	1	1	0	2	2	2	2	2	3	1	1	.	1	2	5	1	11	20	2	1	9	1	1	0				0				1	1	1	1	.		.	1	.	.	.	173
161585	31	17	31	599.87	1585	1	1	4	0	2	2	2	2	1	3	2	1	8	1	2	4	1	10	1	3	1	13	1	1	1	14			0				5	5	5	1	.		.	1	.	.	.	.
161590	31	17	31	599.87	1590	1	2	5	0	2	2	2	2	1	.	1	1	10	2	2	3	0	.	.	.	1	12	3	1	0				0				2	3	2	1	.		.	1	.	.	.	163
161593	31	17	31	599.87	1593	1	2	5	0	2	2	2	2	1	.	3	1	8	1	2	1	0	.	.	.	1	13	1	2	1	12	1	4	0				1	1	2	1	.		.	2	8	3	1	156
161613	12	11	12	440	1613	1	2	.	0	2	2	1	2	1	.	1	1	12	1	2	3	1	12	.	1	1	12	.	2	1	13	1	3	0				2	2	2	1	.		.	1	.	.	.	162
161621	12	11	12	440	1621	1	2	4	0	2	2	2	2	.	.	1	1	10	1	2	3	0	.	.	.	1	12	1	2	0				0				2	2	2	1	.		.	1	.	.	.	156.5
161622	12	11	12	440	1622	1	2	5	0	2	.	2	.	.	.	1	1	.	1	2	4.5	1	13	4	1	1	12	1	2	0				0				3	2	2	1	.		.	1	.	.	.	150
161631	94	52	94	90	1631	2	2	3	0	2	2	2	2	1	.	1	2	.	.	.	.	1	14	5	2	1	15	2	1	0				0				4	3	3	1	.		.	1	.	.	.	164
161642	94	52	94	90	1642	2	2	2	0	2	.	2	.	1	.	3	1	13	1	2	4	0	.	.	.	1	14	1	2	0				0				4	4	4	1	.		.	2	15	1	.	162
161645	94	52	94	90	1645	2	2	4	0	.	.	.	.	2	3	1	2	.	.	.	.	1	12	27	1	1	12	27	1	0				0				4	4	4	2	.		.	1	.	.	.	159
161651	94	52	94	90	1651	2	2	5	0	2	2	2	2	1	.	3	2	.	.	.	.	1	12	1	.	1	12	1	.	0				0				3	3	3	1	.		.	2	15	1	.	172
161653	94	52	94	90	1653	2	2	5	1	.	2	1	2	2	3	1	1	10	1	2	2	0	.	.	.	1	12	2	3	0				0				3	3	3	1	.		.	2	16	2	1	156
161661	37	12	37	434.57	1661	1	2	4	0	2	2	2	2	1	.	1	1	13	1	2	2	0	.	.	.	1	12	0.1	1	0				0				3	3	3	1	.		.	1	.	.	.	156
161664	37	12	37	434.57	1664	1	1	3	0	2	2	2	2	1	1	2	1	11	2	2	3	1	12	2	2	1	14	1	1	1	14	1	1	0				4	3	3	2	.		.	1	.	.	.	167.8
161874	1	1	1	60.94	1874	2	1	5	0	2	2	2	2	2	3	1	1	13	2	1	10	0	.	.	.	0	.	.	.	0				0				5	4	3	2	13		.	2	13	3	1	177
161666	37	12	37	434.57	1666	1	1	5	0	2	2	2	2	1	.	3	1	11	1	2	10	0	.	.	.	0	.	.	.	0				0				2	3	3	1	.		.	1	.	.	.	170
161669	37	12	37	434.57	1669	1	2	2	0	2	2	2	2	1	.	1	1	11	1	2	5	0	.	.	.	1	11	3	3	0				0				3	2	3	1	.		.	2	11	1	.	163
161677	37	12	37	434.57	1677	1	1	5	0	2	2	2	2	1	.	2	2	.	.	.	.	0	.	.	.	0	.	.	.	0				0				1	1	1	1	.		.	1	.	.	.	169
161680	37	12	37	434.57	1680	1	1	4	0	2	2	2	2	2	3	2	1	13	1	2	.	1	10	15	2	0	.	.	.	0				0				2	3	3	1	.		.	2	12	.	.	152
161681	37	12	37	434.57	1681	1	1	3	0	2	2	2	2	1	3	1	1	10	1	2	7	1	12	4	2	1	13	1	2	0				0				1	2	3	1	.		.	1	.	.	.	155
161845	61	43	61	98.52	1845	2	1	3	0	2	2	2	2	1	.	1	1	13	1	2	5	1	11	7	1	1	9	1	2	0				0				3	3	3	1	.		.	1	.	.	.	178
161696	32	26	32	52	1696	1	1	2	1	2	2	2	2	1	.	2	1	7	1	2	3	1	11	6	5	0	.	.	.	0				0				3	3	4	1	.		.	1	.	.	.	165
161700	32	26	32	52	1700	1	1	2	0	2	2	2	2	1	.	3	2	.	.	.	.	1	12	.	2	0	.	.	.	0				0				3	3	3	1	.		.	1	.	.	.	150
161711	32	26	32	52	1711	1	1	3	0	2	2	2	2	1	.	3	1	12	1	2	3	1	13	1	1	1	13	1	1	0				0				3	3	3	1	.		.	1	.	.	.	157
161717	76	32	76	241.2	1717	1	2	.	1	2	2	2	2	1	.	2	1	9	1	2	4	1	13	2	2	1	13	5	1	0				0				4	4	4	1	.		.	1	.	.	.	160
161746	76	32	76	241.2	1746	1	1	.	0	2	2	2	2	1	.	2	2	.	.	.	.	0	.	.	.	0	.	.	.	0				0				.	.	.	1	.		.	1	.	.	.	158
161747	76	32	76	241.2	1747	1	2	4	0	2	2	2	2	1	.	3	2	.	.	.	.	0	.	.	.	1	12	6	2	0				0				2	3	3	1	.		.	1	.	.	.	160
161751	104	56	104	103.5	1751	1	2	5	0	1	2	2	2	1	.	2	2	.	.	.	.	0	.	.	.	1	.	1	1	0				0				.	.	.	1	.		.	1	.	.	.	157
161758	104	56	104	103.5	1758	1	2	4	0	2	.	2	.	1	.	2	1	9	1	1	2	1	13	2	1	1	7	1	1	1	13	1	3	0				2.5	2	1	1	.		.	1	.	.	.	173
161764	104	56	104	103.5	1764	1	2	1	0	.	.	.	.	.	.	.	2	.	.	.	.	0	.	.	.	0	.	.	.	0				0				.	.	.	2	.		.	1	.	.	.	.
161890	53	32	53	529.69	1890	1	2	3	0	2	2	2	2	1	.	2	1	13	1	2	5	0	.	.	.	1	5	1.5	1	1	14		2	0				2	3	3	1	.		.	1	.	.	.	147
161770	104	56	104	103.5	1770	1	2	.	0	.	.	.	.	.	.	.	2	.	.	.	.	0	.	.	.	0	.	.	.	0				0				.	.	.	2	.		.	1	.	.	.	.
161778	60	16	60	135	1778	2	2	.	0	2	2	2	2	1	.	1	1	12	1	2	3	1	15	0.083	1	1	14	0.16	2	1	15	1	2	0				2	2	1	1	.		.	1	.	.	.	160
161784	60	16	60	135	1784	2	2	4	0	2	2	2	2	1	.	1	1	13	1	2	1	0	.	.	.	1	13	1.5	3.5	0				0				2	2	2.5	1	.		.	1	.	.	.	168
161789	60	16	60	135	1789	2	2	5	0	2	2	2	2	1	.	2	2	.	.	.	.	0	.	.	.	1	15	20	1	0				0				.	.	.	1	.		.	1	.	.	.	169
161895	62	6	62	49.62	1895	2	1	3	0	.	.	.	.	.	.	.	2	.	.	.	.	0	.	.	.	0	.	.	.	0				0				.	.	.	2	.		.	1	.	.	.	.
161809	11	5	11	407.14	1809	1	2	3	0	.	.	.	.	2	3	1	1	10	1	2	3.5	1	12	1	1	1	6	2	1	0				0				2	2	1	1	.		.	1	.	.	.	151
161813	11	5	11	407.14	1813	1	2	3	0	2	2	2	2	1	.	1	1	12	1	2	4.5	1	13	1	1	1	13	1.5	1.5	0				0				4	4	4	1	.		.	1	.	.	.	148
161818	11	5	11	407.14	1818	1	2	.	0	2	2	2	2	1	.	1	1	12	1	2	4	1	12	1	1	1	12	1	1	0				0				3	3	3	1	.		.	1	.	.	.	156
161820	11	5	11	407.14	1820	1	2	4	0	2	.	2	.	1	3	2	1	13	.	2	7	1	13	1	1	1	12	1	1	0				0				3	2	2	2	.		.	1	.	.	.	150
161828	61	43	61	98.52	1828	2	1	3	0	2	2	1	1	1	.	1	1	10	1	2	7	0	.	.	.	0	.	.	.	0				0				3	3	3	1	.		.	1	.	.	.	175
161837	61	43	61	98.52	1837	2	1	5	0	1	2	2	2	1	.	.	2	.	.	.	.	1	8	4	2	0	.	.	.	0				0				3	3	3	1	.		.	1	.	.	.	174
161876	1	1	1	60.94	1876	2	1	3	0	2	2	2	2	1	.	1	1	15	3	2	5.5	1	7	.	.	1	15	.	2	0				0				3	4	4	1	.		.	1	.	.	.	163
161881	53	32	53	529.69	1881	1	1	5	0	2	2	2	2	2	3	2	2	.	.	.	.	0	.	.	.	0	.	.	.	0				0				2	2	2	1	.		.	1	.	.	.	163
161908	62	6	62	49.62	1908	2	1	2	0	1	2	2	2	1	3	2	1	13	1	1	10	0	.	.	.	1	17	4	1	0				0				4	4	5	1	.		.	1	.	.	.	167.7
161937	6	6	6	44.79	1937	2	1	5	0	2	2	2	2	1	.	2	1	13	1	2	3	1	11	8	2	1	10	1	1	0				0				3	3	3	1	.		.	1	.	.	.	173
161940	6	6	6	44.79	1940	2	1	3	0	2	2	2	2	1	.	1	1	14	1	2	7	1	13	4	2	1	13	2	2	0				0				3	3	3	1	.		.	1	.	.	.	.
161945	6	6	6	44.79	1945	2	2	3	0	2	2	2	2	1	.	3	1	13	1	2	5	1	12	1	1	1	12	2.5	2.5	1	15	1	3.5	0				2	2	2	1	.		.	1	.	.	.	.
161956	63	44	63	117.39	1956	2	1	4	0	2	2	2	2	2	3	1	1	14	2	2	5	1	6	1	3	1	8	1	2	0				0				3	3	4	1	.		.	2	11	1	.	177
161974	63	44	63	117.39	1974	2	1	5	0	.	.	.	.	.	.	.	2	.	.	.	.	1	14	10	2	1	16	1	2	0				0				4	3	3	1	.		.	1	.	.	.	.
161910	105	32	105	53.6	1910	1	1	2	0	2	2	2	2	1	3	1	1	12	1	2	4	0	.	.	.	0	.	.	.	1	13	1	2	0				3	3	2	1	.		.	1	.	.	.	165
161911	105	32	105	53.6	1911	1	2	.	1	2	2	2	2	1	.	2	1	13	2	2	4.5	0	.	.	.	1	12	0.5	2	0				0				1	1	1	1	.		.	1	.	.	.	160
161912	105	32	105	53.6	1912	1	1	1	0	2	2	2	2	1	.	3	1	13	1	2	4	0	.	.	.	0	.	.	.	0				0				4	5	5	1	.		.	1	.	.	.	160
161913	105	32	105	53.6	1913	1	2	2	0	2	2	2	2	1	.	2	1	11	1	2	4	0	.	.	.	0	.	.	.	0				0				4	4	4	1	.		.	1	.	.	.	164.5
161914	105	32	105	53.6	1914	1	2	3	0	2	2	2	2	1	.	1	1	12	1	2	2	0	.	.	.	0	.	.	.	0				0				4	4	4	1	.		.	1	.	.	.	158
161915	105	32	105	53.6	1915	1	2	2	0	2	2	2	2	1	.	1	1	11	1	2	3	0	.	.	.	1	11	.	1	0				0				4	4	4	1	.		.	1	.	.	.	159
161916	105	32	105	53.6	1916	1	1	5	0	.	.	.	.	1	.	1	1	12	1	1	7	1	11	.	2	1	10	.	2	0				0				2	2	2	1	.		.	1	.	.	.	168
161917	105	32	105	53.6	1917	1	2	3	0	2	2	2	2	1	.	3	1	12	1	2	3	0	.	.	.	0	.	.	.	0				0				1	2	2	1	.		.	1	.	.	.	163
161918	105	32	105	53.6	1918	1	2	3	0	2	2	1	2	1	.	3	1	10	1	2	3	0	.	.	.	1	.	.	1.5	0				0				2	2	2	1	.		.	1	.	.	.	.
161919	105	32	105	53.6	1919	1	2	3	0	2	2	2	2	1	3	2	1	13	1	2	2	0	.	.	.	0	.	.	.	0				0				5	4	3	1	.		.	1	.	.	.	147
161920	105	32	105	53.6	1920	1	1	2	0	2	2	2	2	1	.	2	1	12	1	1	3	1	12	1	1	0	.	.	.	0				0				3	3	3	1	.		.	1	.	.	.	154
161921	105	32	105	53.6	1921	1	1	.	0	2	2	2	2	1	.	1	2	.	.	.	.	0	.	.	.	0	.	.	.	0				0				3	4	4	1	.		.	1	.	.	.	165.5
161922	105	32	105	53.6	1922	1	1	1	0	2	2	2	2	2	3	2	1	12	1	2	2	1	14	1	1	0	.	.	.	0				0				4	4	4	1	.		.	1	.	.	.	.
161923	105	32	105	53.6	1923	1	1	2	0	2	2	.	.	1	3	2	1	11	1	1	4	0	.	.	.	0	.	.	.	0				0				.	.	.	2	.		.	2	13	2	.	167
161975	63	44	63	117.39	1975	2	1	5	0	2	2	2	2	1	3	2	1	13	1	2	6	1	11	3	3	0	.	.	.	0				0				3	3	3	1	.		.	1	.	.	.	167
161980	54	39	54	112	1980	1	1	5	0	2	2	2	2	2	3	1	1	12	1	2	4	0	.	.	.	0	.	.	.	0				0				3	3	3	2	.		.	1	.	.	.	153
161985	54	39	54	112	1985	1	1	4	0	2	.	2	.	1	3	2	1	12	.	.	.	0	.	.	.	1	10	1	1	0				0				3	3	3	1	.		.	1	.	.	.	155.6
161993	54	39	54	112	1993	1	1	5	0	2	2	2	2	1	.	2	1	12	1	2	4	1	8	15	5	0	.	.	.	0				0				3	2	3	1	.		.	1	.	.	.	162.5
162004	38	30	38	67.33	2004	1	2	5	0	2	.	2	.	1	3	2	1	11	1	2	3	0	.	.	.	1	12	0.5	2	0				0				3	3	2.5	1	.		.	1	.	.	.	156
162022	38	30	38	67.33	2022	1	1	5	0	2	2	2	2	1	.	1	1	11	1	2	4	1	12	0.2	2	1	8	0.1	.	0				0				2	1	2.5	1	.		.	1	.	.	.	165
162023	38	30	38	67.33	2023	1	2	5	0	2	2	2	2	1	3	2	1	12	1	2	5	0	.	.	.	1	13	1	1	1	13	1	2	0				2	2	2	1	.		.	1	.	.	.	170
162035	38	30	38	67.33	2035	1	1	5	1	2	2	2	2	2	3	1	1	11	1	1	7	1	13	1	3	1	11	1	3	0				0				3	3	3	1	.		.	1	.	.	.	171
162037	107	58	107	58	2037	2	2	2	0	2	2	1	2	1	.	3	1	11	1	1	6	1	14	4	1.5	1	12	2	2	1	16	1	4	0				2	3	3	1	.		.	1	.	.	.	170
162040	107	58	107	58	2040	2	2	3	0	2	2	2	2	2	3	1	1	13	1	2	3	0	.	.	.	1	13	4	1	0				0				3	3	3	1	.		.	2	16	2	3	160
162043	107	58	107	58	2043	2	1	5	0	2	2	2	2	1	.	1	1	13	1	2	3	0	.	.	.	0	.	.	.	0				0				3	3	3	1	.		.	1	.	.	.	180
162045	107	58	107	58	2045	2	2	2	0	2	2	2	2	1	3	3	1	14	1	2	4.5	1	14	.	.	1	16	1	1	0				0				3	3	3	1	.		.	1	.	.	.	.
162047	107	58	107	58	2047	2	2	.	0	2	2	1	2	2	3	1	1	11	1	2	4	1	14	2	1	1	10	5.5	2	0				0				4	4	4	1	.		.	1	.	.	.	.
162055	107	58	107	58	2055	2	2	2	0	2	2	2	2	2	3	1	2	.	.	.	.	1	15	25	2	1	13	5	1	0				0				4	4	4	1	.		.	1	.	.	.	167
162066	64	18	64	1825.38	2066	2	1	4	0	2	2	2	2	1	.	2	1	16	1	2	4	1	10	6	4	1	14	4	1	0				0				2.5	3	4	1	.		.	1	.	.	.	177
162068	64	18	64	1825.38	2068	2	1	2	0	2	2	2	2	2	3	1	1	14	1	2	3	1	12	10	2	0	.	.	.	0				0				4	4	4	2	10		.	1	.	.	.	170
162078	95	11	95	1262.61	2078	1	2	4	0	2	2	2	2	1	.	2	1	.	1	2	2	0	.	.	.	1	12	2	2.5	0				0				3	2	2	1	.		.	1	.	.	.	.
162083	95	11	95	1262.61	2083	1	1	2	0	2	2	2	2	2	3	2	1	12	1	2	4	0	.	.	.	0	.	.	.	0				0				2	2	2	1	.		.	1	.	.	.	158
162087	95	11	95	1262.61	2087	1	2	5	0	1	2	2	2	1	3	1	1	10	1	1	7	1	12	2	1	1	9	4	2	0				0				3	2	3	1	.		.	1	.	.	.	157
162098	65	45	65	69.23	2098	2	1	4	1	2	2	2	2	1	.	1	1	14	1	2	2	1	13	5	2	1	14	5	2	0				0				3	3	3	1	.		.	1	.	.	.	161
162119	65	45	65	69.23	2119	2	1	3	0	2	2	2	2	1	.	1	1	10	2	2	7	1	10	8	10	1	10	4	0.5	0				0				4	4	4.5	2	12	16	4	2	15	4	1	173
162131	96	18	96	717.88	2131	2	2	5	0	2	2	2	2	2	3	1	1	13	1	2	4	0	.	.	.	1	11	1	1	0				0				2	2	3	1	.		.	1	.	.	.	166.6
162134	96	18	96	717.88	2134	2	2	.	0	2	2	2	2	1	.	1	1	13	1	2	3	1	14	.	1	1	12	.	2	0				0				3	3	2	1	.		.	2	.	2	1	153
162135	96	18	96	717.88	2135	2	2	5	0	1	.	2	.	1	.	1	1	12	1	2	2	0	.	.	.	1	11	1	1	1	15	1	2	0				2.5	2.5	2.5	1	.		.	1	.	.	.	157
162142	96	18	96	717.88	2142	2	1	4	0	2	2	2	2	1	.	2	1	14	2	2	4	1	13	8	3	0	.	.	.	0				0				3	2	2	1	.		.	1	.	.	.	166
161949	2	2	2	504	1949	2	2	5	0	2	2	2	2	3	3	2	1	14	1	2	3	1	14	.	.	1	14	.	.	0				0				3	3	3	1	.		.	1	.	.	.	168
161950	2	2	2	504	1950	2	2	4	0	2	2	2	2	1	3	2	2	.	.	.	.	0	.	.	.	1	.	.	.	0				0				3	3	3	1	.		.	1	.	.	.	160
162148	96	18	96	717.88	2148	2	1	5	0	2	2	2	2	1	.	1	1	10	1	2	6	1	11	4	5	1	13	3	1	0				0				3	3	3	1	.		.	1	.	.	.	175
162157	77	7	77	173.25	2157	2	2	5	0	2	2	2	2	1	.	3	1	13	1	2	2	0	.	.	.	1	13	1	2	0				0				2	2	3	1	.		.	1	.	.	.	166
162161	77	7	77	173.25	2161	2	2	4	0	2	2	2	2	1	3	1	1	14	1	2	5	0	.	.	.	1	15	1	2	1	14	1	3	0				.	.	.	1	.		.	1	.	.	.	157
162162	77	7	77	173.25	2162	2	2	5	0	1	2	2	2	1	.	1	1	13	1	2	6	0	.	.	.	1	13	3	2	1	16	1	3	0				2	3	3	1	.		.	2	14	1	.	158
162163	77	7	77	173.25	2163	2	2	5	0	2	2	1	2	1	.	1	1	11	1	2	4	1	13	1	1	1	11	10	1	1	14	2.5	2	0				3	2.5	2.5	1	.		.	1	.	.	.	158
162180	77	7	77	173.25	2180	2	2	5	0	2	2	2	2	1	.	1	1	12	1	2	4	0	.	.	.	1	10	1	2	1	11	1	3	0				2	2	2	1	.		.	2	14	2	1	158
162186	77	7	77	173.25	2186	2	2	2	0	1	1	.	.	1	.	1	1	9	1	2	4	1	11	1	2	1	11	4	1	0				0				3	4	4	1	.		.	2	.	2	5	153
162191	66	20	66	172.13	2191	1	2	3	0	2	2	2	2	1	.	2	1	8	1	2	4.5	0	.	.	.	1	10	.	.	0				0				3	3	3	1	.		.	1	.	.	.	155
162200	66	20	66	172.13	2200	1	1	5	0	2	2	2	2	1	.	1	1	12	1	2	3.5	1	12	1	1.5	1	13	1	1.5	0				0				4	4	4	1	.		.	1	.	.	.	165
162219	39	13	39	53	2219	1	2	4	0	2	2	2	2	2	3	1	1	11	1	2	8	1	13	3	4	1	12	4	5	0				0				4	4	4	1	.		.	2	13	2	1	160.2
162231	39	13	39	53	2231	1	2	2	0	.	2	.	2	1	3	2	1	13	1	2	1	0	.	.	.	0	.	.	.	0				0				1.5	1.5	2	1	.		.	1	.	.	.	157
162233	39	13	39	53	2233	1	2	.	0	2	2	2	2	1	.	1	1	11	1	2	4	0	.	.	.	0	.	.	.	0				0				3	3	3	1	.		.	1	.	.	.	162
162269	21	19	21	98.55	2269	1	1	4	0	2	.	2	.	.	.	.	1	8	1	.	4	0	.	.	.	0	.	.	.	0				0				3.5	.	.	2	.		.	1	.	.	.	.
162276	21	19	21	98.55	2276	1	2	2	0	2	.	2	.	1	.	2	1	11	1	2	4	0	.	.	.	1	12	1	1	0				0				3	4	3	1	.		.	1	.	.	.	156
162283	21	19	21	98.55	2283	1	2	2	0	2	.	2	.	1	.	2	1	11	1	2	3	0	.	.	.	1	12	1	2	0				0				3	3	3	1	.		.	1	.	.	.	157.8
162293	108	51	108	41.54	2293	2	1	5	0	2	2	2	2	1	.	2	1	15	1	2	2	1	13	5	2	1	13	2	2	0				0				2	2	2	1	.		.	1	.	.	.	168
162296	108	51	108	41.54	2296	2	1	4	0	2	2	2	2	2	2	1	1	14	1	1	8	1	12	5	2	1	14	2	3	0				0				3	3	3	1	.		.	1	.	.	.	166
162299	108	51	108	41.54	2299	2	1	.	0	2	2	2	2	1	.	1	1	10	1	2	7	1	9	10	3	1	11	0.3	2	0				0				3	2	4	2	16	1	1	2	15	2	1	172
162305	108	51	108	41.54	2305	2	1	.	0	1	2	2	2	1	.	3	1	13	1	2	4	1	13	20	2	1	16	10	1	0				0				2.5	2.5	2.5	2	15		.	2	15	2	1	175
162310	108	51	108	41.54	2310	2	1	5	0	2	2	2	2	1	.	3	1	15	1	2	4	1	14	15	2	1	15	5	2	0				0				1	1	1	1	.		.	1	.	.	.	.
162319	97	53	97	150	2319	2	1	.	0	1	2	1	2	1	3	2	2	.	.	.	.	1	11	3	1	1	11	1	2	0				0				1	1	1	1	.		.	2	13	3	5	174
162324	97	53	97	150	2324	2	1	4	0	1	2	2	2	2	3	2	1	13	1	2	6	1	13	5	4	1	16	3	1	0				0				3	2	2	1	.		.	2	16	3	2	170
162328	97	53	97	150	2328	2	1	5	0	2	2	2	2	1	3	3	1	13	1	2	1	1	12	2	4	1	15	4	2	0				0				1	2	1	1	.		.	1	.	.	.	179
162329	97	53	97	150	2329	2	1	4	0	2	2	2	2	1	3	1	1	12	1	1	9	1	14	6	1.5	1	12	0.5	1.5	0				0				1.5	2.5	1	1	.		.	2	15	2	1	182
162338	97	53	97	150	2338	2	1	5	0	2	.	2	.	.	3	1	1	9	1	1	9	1	12	0.5	8	1	12	1	2	0				0				3	2	1	1	.		.	1	.	.	.	164
162344	62	6	62	49.62	2344	2	1	3	0	1	2	2	2	1	.	1	1	14	1	2	7	1	14	15	3	1	14	15	2	0				0				4	4	4	2	14	6	10	2	14	2	3	.
162388	41	31	41	138	2388	2	2	2	0	2	.	2	.	2	3	3	1	13	1	2	3	0	.	.	.	0	.	.	.	0				0				4	4	4	1	.		.	2	13	2	1	167
162391	41	31	41	138	2391	2	1	2	0	2	2	2	2	2	3	1	1	14	3	1	9	1	14	10	3	0	.	.	.	0				0				2	2	2	2	13		.	2	15	3	2	171
162396	41	31	41	138	2396	2	1	4	0	1	2	2	2	1	.	1	1	12	1	2	4	1	10	6	3	0	.	.	.	0				0				3	3	4	2	.		.	1	.	.	.	172
162406	98	29	98	81.52	2406	2	1	.	0	.	.	.	.	1	.	1	1	14	1	2	6	1	12	2	2	0	.	.	.	0				0				4	4	4	1	.		.	2	14	1	.	177
162341	62	6	62	49.62	2341	2	1	1	0	2	.	2	.	1	.	2	1	13	1	2	5	1	16	1	10	0	.	.	.	0				0				4	4	4	1	.		.	1	.	.	.	173.5
162434	42	32	42	120.6	2434	1	1	5	0	.	.	1	2	2	3	2	1	12	1	2	5	0	.	.	.	0	.	.	.	0				0				3	3	3	1	.		.	1	.	.	.	171
162450	84	23	84	128.71	2450	2	2	3	0	2	.	2	.	.	3	2	1	15	1	2	5.5	1	17	.	1	1	14	.	1	0				0				3	3	3	1	.		.	1	.	.	.	154
162463	84	23	84	128.71	2463	2	1	5	0	2	2	2	2	1	.	2	1	12	1	2	5	1	12	20	2	1	.	3	.	0				0				1.5	1	1	1	.		.	2	14	3	3	174
162490	43	33	43	216	2490	2	1	.	0	2	2	2	2	1	.	2	1	13	1	2	5	1	16	1	3	0	.	.	.	0				0				.	.	.	1	.		.	1	.	.	.	174
162505	43	33	43	216	2505	2	1	2	0	2	2	2	2	1	.	1	1	13	2	2	3	1	11	4	3	0	.	.	.	0				0				3.5	3.5	3.5	1	.		.	2	15	2	1	172
162515	23	21	23	72	2515	2	1	.	0	2	2	1	2	1	.	1	2	.	.	.	.	1	15	1	2	1	11	1	2	0				0				2.5	2.5	2.5	2	9		.	1	.	.	.	165.7
162517	23	21	23	72	2517	2	1	.	0	2	2	2	2	1	.	3	1	10	1	2	2	1	14	20	3	0	.	.	.	0				0				3	3	3	1	.		.	1	.	.	.	162.8
162526	23	21	23	72	2526	2	2	.	0	2	2	2	2	1	.	1	1	13	1	2	6	0	.	.	.	1	15	3	4	0				0				4	5	4	1	.		.	2	16	2	2	154
162537	23	21	23	72	2537	2	1	.	0	1	2	2	.	2	3	2	1	12	1	2	5	1	8	25	2	1	12	15	3	1	14	3	2	0				5	5	4	2	15	30	20	2	15	2	3	181
162565	14	13	14	28.62	2565	1	1	2	0	2	2	2	2	1	.	2	2	.	.	.	.	0	.	.	.	0	.	.	.	0				0				1	1	1	1	.		.	1	.	.	.	160
162569	14	13	14	28.62	2569	1	1	4	1	2	2	2	2	1	.	2	2	.	.	.	.	1	13	1	2	1	13	1	2	0				0				2	2	2	1	.		.	1	.	.	.	162
162578	14	13	14	28.62	2578	1	1	5	0	2	2	2	2	1	.	3	1	12	2	2	5.5	1	13	1	3	0	.	.	.	0				0				2	3	3	1	.		.	1	.	.	.	153
162580	14	13	14	28.62	2580	1	2	.	0	2	2	2	2	1	.	2	1	11	1	2	4	0	.	.	.	1	13	2	1	0				0				5	5	5	1	.		.	1	.	.	.	156
162605	78	13	78	39.75	2605	1	1	5	0	2	2	2	2	1	.	2	1	11	1	2	3	1	12	1	1	1	12	1	1	0				0				1	2	3	1	.		.	1	.	.	.	153
162609	78	13	78	39.75	2609	1	1	4	0	2	2	2	2	2	3	1	1	10	1	2	4	1	10	3	2	1	10	5	3	1	11	10	1	0				1	1	1	2	10		.	2	11	3	1	167
162612	15	14	15	171.35	2612	2	2	5	0	2	2	2	2	1	.	3	1	11	1	2	2	0	.	.	.	1	13	1	2	0				0				3	3	3	1	.		.	1	.	.	.	162
162618	15	14	15	171.35	2618	2	2	3	0	2	2	2	2	1	.	1	1	15	1	2	4	1	12	5	2	1	12	5	1	0				0				3	3	3	1	.		.	2	15	2	1	156
162621	15	14	15	171.35	2621	2	2	4	0	.	2	.	2	1	3	3	1	13	1	.	.	1	13	1	1	1	11	10	2	0				0				2.5	2	2	1	.		.	2	15	1	.	165
[truncated: 1,014 more rows]
[truncated: 26 more columns]

## Sheet: description
Var	Description
id	participant number
school	the name of participant's school(de-identified)
strata	strata(stratified for school level, gender, and school characterization status)
psu	cluster sampling variable
name	the name of participant(de-identified)
midhigh	1 : middle school 2 : high school
gender	the gender of participant
par_incm	household income per month ($US) 1: <2,000 2: 2,000-3,000 3: 3,000-4,000 4: ≥ 4,000
fmhx	Number of family with hearing loss, including parents, siblings, siblings of parents, grandparents, and cousins)
q1_1d	history of sinusitis 1: yes 2: no
q1_1t	took medication for sinusitis in past 2 weeks 1: yes 2: no
q1_2d	history of otitis media 1: yes 2: no
q1_2t	took medication for otitis media in past 2 weeks 1: yes 2: no
q2	subjective hearing discomfort 1: mild 2: moderate 3: severe 4: profound
q3	has hearing aid 1: yes 2: yes, but do not use 3: no
q4	experiences of tinnitus in the past 1 year 1: yes 2: no 3: I don't know
q6_1	personal stereo usage 1: yes 2: no
q6_2	participant's age of first usage of personal stereo
q6_3	type of personal stereo 1: earphones 2: headphones 3: earphones + headphones
q6_4	experiences of being requested to turn down the volume 1: ever experienced 2: never experienced
q6_5	volume level of personal stereo (0-10)
q7_1_1	usage of a LAN gaming center in the past year 1: yes 0: no
q7_1_2	LAN gaming center : first usage age
q7_1_3	LAN gaming center : frequency (/1 month)
q7_1_4	LAN gaming center : mean usage hours (/1)
q7_2_1	usage of a Karaoke room in the past year 1: yes 0: no
q7_2_2	Karaoke room : first usage age
q7_2_3	Karaoke room : frequency (/1 month)
q7_2_4	Karaoke room : mean usage hours (/1)
q7_3_1	usage of a Concert auditorium in the past year 1: yes 0: no
q7_3_2	Concert auditorium : first usage age
q7_3_3	Concert auditorium : frequency (/1 month)
q7_3_4	Concert auditorium : mean usage hours (/1)
q7_4_1	usage of a Dance club in the past year 1: yes 0: no
q7_4_2	Dance club : first usage age
q7_4_3	Dance club : frequency (/1 month)
q7_4_4	Dance club : mean usage hours (/1)
q9_1	self-rated academic performance (1 year ago)
q9_2	self-rated academic performance (2 years ago)
q9_3	self-rated academic performance (3 years ago)
q10_1	Have you ever smoked cigarettes? 1: no 2: yes
q10_2	(If yes) How old were you when you first smoked cigarettes?
q10_3	How many days did you smoked in the past month?
q10_4	How many cigarettes did you smoke in a day?
q11_1	Have you ever drinked alchol beverages? 1: no 2: yes
q11_2	(If yes) How old were you when you first drinked alcohol beverages
q12_1	How often are you drink alcohol beverages? 1: not drinked in the past year 2: <1 / month 3: 1 / month 4: 2-4 / month 5: 2-3 / week 6: ≥ 4 / week
q12_2	How much do you drink at once? 1: 1-2 glasses 2: 3-4 glasses 3: 5-6 glasses 4: 7-9 glasses 5: ≥10 glasses
q13_1	height (cm)
q13_2	weight (kg)
tm_r_1	the status of the right external ear canal 1: normal 2: abnormalies 3: preauricular fistula 4: etc.
tm_r_1_ex	(etc) description
tm_r_2	the status of the right tympanic membrane 1: normal 2: perforation 3: retraction 4: exudative otitis media 5: cholesteatoma
tm_r_2_ex	(etc) description
tm_l_1	the status of the left external ear canal 1: normal 2: abnormalies 3: preauricular fistula 4: etc.
tm_l_1_ex	(etc) description
tm_l_2	the status of the left tympanic membrane 1: normal 2: perforation 3: retraction 4: exudative otitis media 5: cholesteatoma
tm_l_2_ex	(etc) description
hr_r_500	pure tone audiometry - R_0.5khz
hr_r_1000	R_1
hr_r_2000	R_2
hr_r_3000	R_3
hr_r_4000	R_4
hr_r_6000	R_6
hr_r_8000	R_8
hr_l_500	L_0.5
hr_l_1000	L_1
hr_l_2000	L_2
hr_l_3000	L_3
hr_l_4000	L_4
hr_l_6000	L_6
hr_l_8000	L_8
R_0.5	R_0.5
R_1	R_1
R_2	R_2
R_4	R_4
L_0.5	L_0.5
L_1	L_1
L_2	L_2
L_4	L_4
conductive HL	conductive hearing loss 1: yes
